# Supplementary material for: Radiomics-based machine learning model to phenotype hip involvement in ankylosing spondylitis: a pilot study
Source: Front Immunol. 2024 Aug 29;15:1413560. doi: 10.3389/fimmu.2024.1413560 (PMC11390496; doi:10.3389/fimmu.2024.1413560)
Supplement: Supplementary file 2 [file Table2.xlsx]

## Sheet: Sheet1
Feature number	Feature Name	FilterType	Feature Type	Subtype
1	original_shape_LeastAxisLength	original	Shape	Least Axis Length
2	original_shape_MajorAxisLength	original	Shape	Major Axis Length
3	original_shape_Maximum2DDiameterColumn	original	Shape	Maximum2DDiameterColumn
4	original_shape_Maximum2DDiameterSlice	original	Shape	Maximum2DDiameterSlice
5	original_shape_Maximum3DDiameter	original	Shape	Maximum3DDiameter
6	original_shape_MeshVolume	original	Shape	MeshVolume
7	original_shape_SurfaceVolumeRatio	original	Shape	SurfaceVolumeRatio
8	original_shape_VoxelVolume	original	Shape	VoxelVolume
9	original_firstorder_10Percentile	original	First Order	10Percentile
10	original_firstorder_90Percentile	original	First Order	90Percentile
11	original_firstorder_Energy	original	First Order	Energy
12	original_firstorder_Entropy	original	First Order	Entropy
13	original_firstorder_InterquartileRange	original	First Order	InterquartileRange
14	original_firstorder_Kurtosis	original	First Order	Kurtosis
15	original_firstorder_Maximum	original	First Order	Maximum
16	original_firstorder_MeanAbsoluteDeviation	original	First Order	MeanAbsoluteDeviation
17	original_firstorder_Mean	original	First Order	Mean
18	original_firstorder_Median	original	First Order	Median
19	original_firstorder_Minimum	original	First Order	Minimum
20	original_firstorder_Range	original	First Order	Range
21	original_firstorder_RobustMeanAbsoluteDeviation	original	First Order	RobustMeanAbsoluteDeviation
22	original_firstorder_RootMeanSquared	original	First Order	RootMeanSquared
23	original_firstorder_Skewness	original	First Order	Skewness
24	original_firstorder_TotalEnergy	original	First Order	TotalEnergy
25	original_firstorder_Uniformity	original	First Order	Uniformity
26	original_firstorder_Variance	original	First Order	Variance
27	original_glcm_Autocorrelation	original	Texture	GLCM
28	original_glcm_ClusterProminence	original	Texture	GLCM
29	original_glcm_ClusterShade	original	Texture	GLCM
30	original_glcm_ClusterTendency	original	Texture	GLCM
31	original_glcm_Contrast	original	Texture	GLCM
32	original_glcm_Correlation	original	Texture	GLCM
33	original_glcm_DifferenceAverage	original	Texture	GLCM
34	original_glcm_DifferenceEntropy	original	Texture	GLCM
35	original_glcm_DifferenceVariance	original	Texture	GLCM
36	original_glcm_Id	original	Texture	GLCM
37	original_glcm_Idm	original	Texture	GLCM
38	original_glcm_Idmn	original	Texture	GLCM
39	original_glcm_Idn	original	Texture	GLCM
40	original_glcm_Imc1	original	Texture	GLCM
41	original_glcm_Imc2	original	Texture	GLCM
42	original_glcm_InverseVariance	original	Texture	GLCM
43	original_glcm_JointAverage	original	Texture	GLCM
44	original_glcm_JointEnergy	original	Texture	GLCM
45	original_glcm_JointEntropy	original	Texture	GLCM
46	original_glcm_MCC	original	Texture	GLCM
47	original_glcm_MaximumProbability	original	Texture	GLCM
48	original_glcm_SumAverage	original	Texture	GLCM
49	original_glcm_SumEntropy	original	Texture	GLCM
50	original_glcm_SumSquares	original	Texture	GLCM
51	original_gldm_DependenceEntropy	original	Texture	GLDM
52	original_gldm_DependenceNonUniformity	original	Texture	GLDM
53	original_gldm_DependenceNonUniformityNormalized	original	Texture	GLDM
54	original_gldm_DependenceVariance	original	Texture	GLDM
55	original_gldm_GrayLevelNonUniformity	original	Texture	GLDM
56	original_gldm_GrayLevelVariance	original	Texture	GLDM
57	original_gldm_HighGrayLevelEmphasis	original	Texture	GLDM
58	original_gldm_LargeDependenceEmphasis	original	Texture	GLDM
59	original_gldm_LargeDependenceHighGrayLevelEmphasis	original	Texture	GLDM
60	original_gldm_LargeDependenceLowGrayLevelEmphasis	original	Texture	GLDM
61	original_gldm_LowGrayLevelEmphasis	original	Texture	GLDM
62	original_gldm_SmallDependenceEmphasis	original	Texture	GLDM
63	original_gldm_SmallDependenceHighGrayLevelEmphasis	original	Texture	GLDM
64	original_gldm_SmallDependenceLowGrayLevelEmphasis	original	Texture	GLDM
65	original_glrlm_GrayLevelNonUniformity	original	Texture	GLRLM
66	original_glrlm_GrayLevelNonUniformityNormalized	original	Texture	GLRLM
67	original_glrlm_GrayLevelVariance	original	Texture	GLRLM
68	original_glrlm_HighGrayLevelRunEmphasis	original	Texture	GLRLM
69	original_glrlm_LongRunEmphasis	original	Texture	GLRLM
70	original_glrlm_LongRunHighGrayLevelEmphasis	original	Texture	GLRLM
71	original_glrlm_LongRunLowGrayLevelEmphasis	original	Texture	GLRLM
72	original_glrlm_LowGrayLevelRunEmphasis	original	Texture	GLRLM
73	original_glrlm_RunEntropy	original	Texture	GLRLM
74	original_glrlm_RunLengthNonUniformity	original	Texture	GLRLM
75	original_glrlm_RunLengthNonUniformityNormalized	original	Texture	GLRLM
76	original_glrlm_RunPercentage	original	Texture	GLRLM
77	original_glrlm_RunVariance	original	Texture	GLRLM
78	original_glrlm_ShortRunEmphasis	original	Texture	GLRLM
79	original_glrlm_ShortRunHighGrayLevelEmphasis	original	Texture	GLRLM
80	original_glrlm_ShortRunLowGrayLevelEmphasis	original	Texture	GLRLM
81	original_glszm_GrayLevelNonUniformity	original	Texture	GLSZM
82	original_glszm_GrayLevelNonUniformityNormalized	original	Texture	GLSZM
83	original_glszm_GrayLevelVariance	original	Texture	GLSZM
84	original_glszm_HighGrayLevelZoneEmphasis	original	Texture	GLSZM
85	original_glszm_LargeAreaEmphasis	original	Texture	GLSZM
86	original_glszm_LargeAreaHighGrayLevelEmphasis	original	Texture	GLSZM
87	original_glszm_LargeAreaLowGrayLevelEmphasis	original	Texture	GLSZM
88	original_glszm_LowGrayLevelZoneEmphasis	original	Texture	GLSZM
89	original_glszm_SizeZoneNonUniformity	original	Texture	GLSZM
90	original_glszm_SizeZoneNonUniformityNormalized	original	Texture	GLSZM
91	original_glszm_SmallAreaEmphasis	original	Texture	GLSZM
92	original_glszm_SmallAreaHighGrayLevelEmphasis	original	Texture	GLSZM
93	original_glszm_SmallAreaLowGrayLevelEmphasis	original	Texture	GLSZM
94	original_glszm_ZoneEntropy	original	Texture	GLSZM
95	original_glszm_ZonePercentage	original	Texture	GLSZM
96	original_glszm_ZoneVariance	original	Texture	GLSZM
97	original_ngtdm_Busyness	original	Texture	NGTDM
98	original_ngtdm_Coarseness	original	Texture	NGTDM
99	original_ngtdm_Complexity	original	Texture	NGTDM
100	original_ngtdm_Contrast	original	Texture	NGTDM
101	original_ngtdm_Strength	original	Texture	NGTDM
102	exponential_firstorder_10Percentile	Exponential	First Order	10Percentile
103	exponential_firstorder_90Percentile	Exponential	First Order	90Percentile
104	exponential_firstorder_Energy	Exponential	First Order	Energy
105	exponential_firstorder_Entropy	Exponential	First Order	Entropy
106	exponential_firstorder_InterquartileRange	Exponential	First Order	InterquartileRange
107	exponential_firstorder_Kurtosis	Exponential	First Order	Kurtosis
108	exponential_firstorder_Maximum	Exponential	First Order	Maximum
109	exponential_firstorder_MeanAbsoluteDeviation	Exponential	First Order	MeanAbsoluteDeviation
110	exponential_firstorder_Mean	Exponential	First Order	Mean
111	exponential_firstorder_Median	Exponential	First Order	Median
112	exponential_firstorder_Minimum	Exponential	First Order	Minimum
113	exponential_firstorder_Range	Exponential	First Order	Range
114	exponential_firstorder_RobustMeanAbsoluteDeviation	Exponential	First Order	RobustMeanAbsoluteDeviation
115	exponential_firstorder_RootMeanSquared	Exponential	First Order	RootMeanSquared
116	exponential_firstorder_Skewness	Exponential	First Order	Skewness
117	exponential_firstorder_TotalEnergy	Exponential	First Order	TotalEnergy
118	exponential_firstorder_Uniformity	Exponential	First Order	Uniformity
119	exponential_firstorder_Variance	Exponential	First Order	Variance
120	exponential_glcm_Autocorrelation	Exponential	Texture	GLCM
121	exponential_glcm_ClusterProminence	Exponential	Texture	GLCM
122	exponential_glcm_ClusterShade	Exponential	Texture	GLCM
123	exponential_glcm_ClusterTendency	Exponential	Texture	GLCM
124	exponential_glcm_Contrast	Exponential	Texture	GLCM
125	exponential_glcm_Correlation	Exponential	Texture	GLCM
126	exponential_glcm_DifferenceAverage	Exponential	Texture	GLCM
127	exponential_glcm_DifferenceEntropy	Exponential	Texture	GLCM
128	exponential_glcm_DifferenceVariance	Exponential	Texture	GLCM
129	exponential_glcm_Id	Exponential	Texture	GLCM
130	exponential_glcm_Idm	Exponential	Texture	GLCM
131	exponential_glcm_Idmn	Exponential	Texture	GLCM
132	exponential_glcm_Idn	Exponential	Texture	GLCM
133	exponential_glcm_Imc2	Exponential	Texture	GLCM
134	exponential_glcm_InverseVariance	Exponential	Texture	GLCM
135	exponential_glcm_JointAverage	Exponential	Texture	GLCM
136	exponential_glcm_JointEnergy	Exponential	Texture	GLCM
137	exponential_glcm_JointEntropy	Exponential	Texture	GLCM
138	exponential_glcm_MCC	Exponential	Texture	GLCM
139	exponential_glcm_MaximumProbability	Exponential	Texture	GLCM
140	exponential_glcm_SumAverage	Exponential	Texture	GLCM
141	exponential_glcm_SumEntropy	Exponential	Texture	GLCM
142	exponential_glcm_SumSquares	Exponential	Texture	GLCM
143	exponential_gldm_DependenceEntropy	Exponential	Texture	GLDM
144	exponential_gldm_DependenceNonUniformity	Exponential	Texture	GLDM
145	exponential_gldm_DependenceNonUniformityNormalized	Exponential	Texture	GLDM
146	exponential_gldm_DependenceVariance	Exponential	Texture	GLDM
147	exponential_gldm_GrayLevelVariance	Exponential	Texture	GLDM
148	exponential_gldm_HighGrayLevelEmphasis	Exponential	Texture	GLDM
149	exponential_gldm_LargeDependenceEmphasis	Exponential	Texture	GLDM
150	exponential_gldm_LargeDependenceHighGrayLevelEmphasis	Exponential	Texture	GLDM
151	exponential_gldm_LargeDependenceLowGrayLevelEmphasis	Exponential	Texture	GLDM
152	exponential_gldm_LowGrayLevelEmphasis	Exponential	Texture	GLDM
153	exponential_gldm_SmallDependenceEmphasis	Exponential	Texture	GLDM
154	exponential_gldm_SmallDependenceHighGrayLevelEmphasis	Exponential	Texture	GLDM
155	exponential_gldm_SmallDependenceLowGrayLevelEmphasis	Exponential	Texture	GLDM
156	exponential_glrlm_GrayLevelNonUniformityNormalized	Exponential	Texture	GLRLM
157	exponential_glrlm_GrayLevelVariance	Exponential	Texture	GLRLM
158	exponential_glrlm_HighGrayLevelRunEmphasis	Exponential	Texture	GLRLM
159	exponential_glrlm_LongRunEmphasis	Exponential	Texture	GLRLM
160	exponential_glrlm_LongRunHighGrayLevelEmphasis	Exponential	Texture	GLRLM
161	exponential_glrlm_LongRunLowGrayLevelEmphasis	Exponential	Texture	GLRLM
162	exponential_glrlm_LowGrayLevelRunEmphasis	Exponential	Texture	GLRLM
163	exponential_glrlm_RunEntropy	Exponential	Texture	GLRLM
164	exponential_glrlm_RunLengthNonUniformity	Exponential	Texture	GLRLM
165	exponential_glrlm_RunLengthNonUniformityNormalized	Exponential	Texture	GLRLM
166	exponential_glrlm_RunPercentage	Exponential	Texture	GLRLM
167	exponential_glrlm_RunVariance	Exponential	Texture	GLRLM
168	exponential_glrlm_ShortRunEmphasis	Exponential	Texture	GLRLM
169	exponential_glrlm_ShortRunHighGrayLevelEmphasis	Exponential	Texture	GLRLM
170	exponential_glrlm_ShortRunLowGrayLevelEmphasis	Exponential	Texture	GLRLM
171	exponential_glszm_GrayLevelNonUniformity	Exponential	Texture	GLSZM
172	exponential_glszm_GrayLevelVariance	Exponential	Texture	GLSZM
173	exponential_glszm_HighGrayLevelZoneEmphasis	Exponential	Texture	GLSZM
174	exponential_glszm_SizeZoneNonUniformity	Exponential	Texture	GLSZM
175	exponential_glszm_SizeZoneNonUniformityNormalized	Exponential	Texture	GLSZM
176	exponential_glszm_SmallAreaEmphasis	Exponential	Texture	GLSZM
177	exponential_glszm_SmallAreaHighGrayLevelEmphasis	Exponential	Texture	GLSZM
178	exponential_glszm_SmallAreaLowGrayLevelEmphasis	Exponential	Texture	GLSZM
179	exponential_glszm_ZoneEntropy	Exponential	Texture	GLSZM
180	exponential_glszm_ZonePercentage	Exponential	Texture	GLSZM
181	exponential_glszm_ZoneVariance	Exponential	Texture	GLSZM
182	exponential_ngtdm_Busyness	Exponential	Texture	NGTDM
183	exponential_ngtdm_Complexity	Exponential	Texture	NGTDM
184	exponential_ngtdm_Contrast	Exponential	Texture	NGTDM
185	exponential_ngtdm_Strength	Exponential	Texture	NGTDM
186	gradient_firstorder_10Percentile	Gradient	First Order	10Percentile
187	gradient_firstorder_90Percentile	Gradient	First Order	90Percentile
188	gradient_firstorder_Energy	Gradient	First Order	Energy
189	gradient_firstorder_Entropy	Gradient	First Order	Entropy
190	gradient_firstorder_InterquartileRange	Gradient	First Order	InterquartileRange
191	gradient_firstorder_Kurtosis	Gradient	First Order	Kurtosis
192	gradient_firstorder_Maximum	Gradient	First Order	Maximum
193	gradient_firstorder_MeanAbsoluteDeviation	Gradient	First Order	MeanAbsoluteDeviation
194	gradient_firstorder_Mean	Gradient	First Order	Mean
195	gradient_firstorder_Median	Gradient	First Order	Median
196	gradient_firstorder_Minimum	Gradient	First Order	Minimum
197	gradient_firstorder_Range	Gradient	First Order	Range
198	gradient_firstorder_RobustMeanAbsoluteDeviation	Gradient	First Order	RobustMeanAbsoluteDeviation
199	gradient_firstorder_RootMeanSquared	Gradient	First Order	RootMeanSquared
200	gradient_firstorder_Skewness	Gradient	First Order	Skewness
201	gradient_firstorder_TotalEnergy	Gradient	First Order	TotalEnergy
202	gradient_firstorder_Uniformity	Gradient	First Order	Uniformity
203	gradient_firstorder_Variance	Gradient	First Order	Variance
204	gradient_glcm_Autocorrelation	Gradient	Texture	GLCM
205	gradient_glcm_ClusterProminence	Gradient	Texture	GLCM
206	gradient_glcm_ClusterShade	Gradient	Texture	GLCM
207	gradient_glcm_ClusterTendency	Gradient	Texture	GLCM
208	gradient_glcm_Contrast	Gradient	Texture	GLCM
209	gradient_glcm_Correlation	Gradient	Texture	GLCM
210	gradient_glcm_DifferenceAverage	Gradient	Texture	GLCM
211	gradient_glcm_DifferenceEntropy	Gradient	Texture	GLCM
212	gradient_glcm_DifferenceVariance	Gradient	Texture	GLCM
213	gradient_glcm_Id	Gradient	Texture	GLCM
214	gradient_glcm_Idm	Gradient	Texture	GLCM
215	gradient_glcm_Idmn	Gradient	Texture	GLCM
216	gradient_glcm_Idn	Gradient	Texture	GLCM
217	gradient_glcm_Imc1	Gradient	Texture	GLCM
218	gradient_glcm_Imc2	Gradient	Texture	GLCM
219	gradient_glcm_InverseVariance	Gradient	Texture	GLCM
220	gradient_glcm_JointAverage	Gradient	Texture	GLCM
221	gradient_glcm_JointEnergy	Gradient	Texture	GLCM
222	gradient_glcm_JointEntropy	Gradient	Texture	GLCM
223	gradient_glcm_MCC	Gradient	Texture	GLCM
224	gradient_glcm_MaximumProbability	Gradient	Texture	GLCM
225	gradient_glcm_SumAverage	Gradient	Texture	GLCM
226	gradient_glcm_SumEntropy	Gradient	Texture	GLCM
227	gradient_glcm_SumSquares	Gradient	Texture	GLCM
228	gradient_gldm_DependenceEntropy	Gradient	Texture	GLDM
229	gradient_gldm_DependenceNonUniformity	Gradient	Texture	GLDM
230	gradient_gldm_DependenceNonUniformityNormalized	Gradient	Texture	GLDM
231	gradient_gldm_DependenceVariance	Gradient	Texture	GLDM
232	gradient_gldm_GrayLevelNonUniformity	Gradient	Texture	GLDM
233	gradient_gldm_GrayLevelVariance	Gradient	Texture	GLDM
234	gradient_gldm_HighGrayLevelEmphasis	Gradient	Texture	GLDM
235	gradient_gldm_LargeDependenceEmphasis	Gradient	Texture	GLDM
236	gradient_gldm_LargeDependenceHighGrayLevelEmphasis	Gradient	Texture	GLDM
237	gradient_gldm_LargeDependenceLowGrayLevelEmphasis	Gradient	Texture	GLDM
238	gradient_gldm_LowGrayLevelEmphasis	Gradient	Texture	GLDM
239	gradient_gldm_SmallDependenceEmphasis	Gradient	Texture	GLDM
240	gradient_gldm_SmallDependenceHighGrayLevelEmphasis	Gradient	Texture	GLDM
241	gradient_gldm_SmallDependenceLowGrayLevelEmphasis	Gradient	Texture	GLDM
242	gradient_glrlm_GrayLevelNonUniformity	Gradient	Texture	GLRLM
243	gradient_glrlm_GrayLevelNonUniformityNormalized	Gradient	Texture	GLRLM
244	gradient_glrlm_GrayLevelVariance	Gradient	Texture	GLRLM
245	gradient_glrlm_HighGrayLevelRunEmphasis	Gradient	Texture	GLRLM
246	gradient_glrlm_LongRunEmphasis	Gradient	Texture	GLRLM
247	gradient_glrlm_LongRunHighGrayLevelEmphasis	Gradient	Texture	GLRLM
248	gradient_glrlm_LongRunLowGrayLevelEmphasis	Gradient	Texture	GLRLM
249	gradient_glrlm_LowGrayLevelRunEmphasis	Gradient	Texture	GLRLM
250	gradient_glrlm_RunEntropy	Gradient	Texture	GLRLM
251	gradient_glrlm_RunLengthNonUniformity	Gradient	Texture	GLRLM
252	gradient_glrlm_RunLengthNonUniformityNormalized	Gradient	Texture	GLRLM
253	gradient_glrlm_RunPercentage	Gradient	Texture	GLRLM
254	gradient_glrlm_RunVariance	Gradient	Texture	GLRLM
255	gradient_glrlm_ShortRunEmphasis	Gradient	Texture	GLRLM
256	gradient_glrlm_ShortRunHighGrayLevelEmphasis	Gradient	Texture	GLRLM
257	gradient_glrlm_ShortRunLowGrayLevelEmphasis	Gradient	Texture	GLRLM
258	gradient_glszm_GrayLevelNonUniformity	Gradient	Texture	GLSZM
259	gradient_glszm_GrayLevelNonUniformityNormalized	Gradient	Texture	GLSZM
260	gradient_glszm_GrayLevelVariance	Gradient	Texture	GLSZM
261	gradient_glszm_HighGrayLevelZoneEmphasis	Gradient	Texture	GLSZM
262	gradient_glszm_LargeAreaEmphasis	Gradient	Texture	GLSZM
263	gradient_glszm_LargeAreaHighGrayLevelEmphasis	Gradient	Texture	GLSZM
264	gradient_glszm_LargeAreaLowGrayLevelEmphasis	Gradient	Texture	GLSZM
265	gradient_glszm_LowGrayLevelZoneEmphasis	Gradient	Texture	GLSZM
266	gradient_glszm_SizeZoneNonUniformity	Gradient	Texture	GLSZM
267	gradient_glszm_SizeZoneNonUniformityNormalized	Gradient	Texture	GLSZM
268	gradient_glszm_SmallAreaEmphasis	Gradient	Texture	GLSZM
269	gradient_glszm_SmallAreaHighGrayLevelEmphasis	Gradient	Texture	GLSZM
270	gradient_glszm_SmallAreaLowGrayLevelEmphasis	Gradient	Texture	GLSZM
271	gradient_glszm_ZoneEntropy	Gradient	Texture	GLSZM
272	gradient_glszm_ZonePercentage	Gradient	Texture	GLSZM
273	gradient_glszm_ZoneVariance	Gradient	Texture	GLSZM
274	gradient_ngtdm_Busyness	Gradient	Texture	NGTDM
275	gradient_ngtdm_Coarseness	Gradient	Texture	NGTDM
276	gradient_ngtdm_Complexity	Gradient	Texture	NGTDM
277	gradient_ngtdm_Contrast	Gradient	Texture	NGTDM
278	gradient_ngtdm_Strength	Gradient	Texture	NGTDM
279	lbp-2D_firstorder_10Percentile	LBP-2D	First Order	10Percentile
280	lbp-2D_firstorder_90Percentile	LBP-2D	First Order	90Percentile
281	lbp-2D_firstorder_Energy	LBP-2D	First Order	Energy
282	lbp-2D_firstorder_InterquartileRange	LBP-2D	First Order	InterquartileRange
283	lbp-2D_firstorder_Kurtosis	LBP-2D	First Order	Kurtosis
284	lbp-2D_firstorder_MeanAbsoluteDeviation	LBP-2D	First Order	MeanAbsoluteDeviation
285	lbp-2D_firstorder_Mean	LBP-2D	First Order	Mean
286	lbp-2D_firstorder_Median	LBP-2D	First Order	Median
287	lbp-2D_firstorder_RobustMeanAbsoluteDeviation	LBP-2D	First Order	RobustMeanAbsoluteDeviation
288	lbp-2D_firstorder_RootMeanSquared	LBP-2D	First Order	RootMeanSquared
289	lbp-2D_firstorder_Skewness	LBP-2D	First Order	Skewness
290	lbp-2D_firstorder_TotalEnergy	LBP-2D	First Order	TotalEnergy
291	lbp-2D_firstorder_Variance	LBP-2D	First Order	Variance
292	lbp-2D_gldm_DependenceEntropy	LBP-2D	Texture	GLDM
293	lbp-2D_gldm_DependenceNonUniformity	LBP-2D	Texture	GLDM
294	lbp-2D_gldm_DependenceNonUniformityNormalized	LBP-2D	Texture	GLDM
295	lbp-2D_gldm_DependenceVariance	LBP-2D	Texture	GLDM
296	lbp-2D_gldm_GrayLevelNonUniformity	LBP-2D	Texture	GLDM
297	lbp-2D_gldm_LargeDependenceEmphasis	LBP-2D	Texture	GLDM
298	lbp-2D_gldm_LargeDependenceHighGrayLevelEmphasis	LBP-2D	Texture	GLDM
299	lbp-2D_gldm_LargeDependenceLowGrayLevelEmphasis	LBP-2D	Texture	GLDM
300	lbp-2D_gldm_SmallDependenceEmphasis	LBP-2D	Texture	GLDM
301	lbp-2D_gldm_SmallDependenceHighGrayLevelEmphasis	LBP-2D	Texture	GLDM
302	lbp-2D_gldm_SmallDependenceLowGrayLevelEmphasis	LBP-2D	Texture	GLDM
303	lbp-2D_glrlm_LongRunEmphasis	LBP-2D	Texture	GLRLM
304	lbp-2D_glrlm_LongRunHighGrayLevelEmphasis	LBP-2D	Texture	GLRLM
305	lbp-2D_glrlm_LongRunLowGrayLevelEmphasis	LBP-2D	Texture	GLRLM
306	lbp-2D_glrlm_RunEntropy	LBP-2D	Texture	GLRLM
307	lbp-2D_glrlm_RunLengthNonUniformityNormalized	LBP-2D	Texture	GLRLM
308	lbp-2D_glrlm_RunPercentage	LBP-2D	Texture	GLRLM
309	lbp-2D_glrlm_RunVariance	LBP-2D	Texture	GLRLM
310	lbp-2D_glrlm_ShortRunEmphasis	LBP-2D	Texture	GLRLM
311	lbp-2D_glrlm_ShortRunHighGrayLevelEmphasis	LBP-2D	Texture	GLRLM
312	lbp-2D_glrlm_ShortRunLowGrayLevelEmphasis	LBP-2D	Texture	GLRLM
313	lbp-2D_glszm_LargeAreaEmphasis	LBP-2D	Texture	GLSZM
314	lbp-2D_glszm_LargeAreaHighGrayLevelEmphasis	LBP-2D	Texture	GLSZM
315	lbp-2D_glszm_LargeAreaLowGrayLevelEmphasis	LBP-2D	Texture	GLSZM
316	lbp-2D_glszm_ZoneVariance	LBP-2D	Texture	GLSZM
317	logarithm_firstorder_10Percentile	Logarithm	First Order	10Percentile
318	logarithm_firstorder_90Percentile	Logarithm	First Order	90Percentile
319	logarithm_firstorder_Energy	Logarithm	First Order	Energy
320	logarithm_firstorder_Entropy	Logarithm	First Order	Entropy
321	logarithm_firstorder_InterquartileRange	Logarithm	First Order	InterquartileRange
322	logarithm_firstorder_Kurtosis	Logarithm	First Order	Kurtosis
323	logarithm_firstorder_Maximum	Logarithm	First Order	Maximum
324	logarithm_firstorder_MeanAbsoluteDeviation	Logarithm	First Order	MeanAbsoluteDeviation
325	logarithm_firstorder_Mean	Logarithm	First Order	Mean
326	logarithm_firstorder_Median	Logarithm	First Order	Median
327	logarithm_firstorder_Minimum	Logarithm	First Order	Minimum
328	logarithm_firstorder_Range	Logarithm	First Order	Range
329	logarithm_firstorder_RobustMeanAbsoluteDeviation	Logarithm	First Order	RobustMeanAbsoluteDeviation
330	logarithm_firstorder_RootMeanSquared	Logarithm	First Order	RootMeanSquared
331	logarithm_firstorder_Skewness	Logarithm	First Order	Skewness
332	logarithm_firstorder_TotalEnergy	Logarithm	First Order	TotalEnergy
333	logarithm_firstorder_Uniformity	Logarithm	First Order	Uniformity
334	logarithm_firstorder_Variance	Logarithm	First Order	Variance
335	logarithm_glcm_Autocorrelation	Logarithm	Texture	GLCM
336	logarithm_glcm_ClusterProminence	Logarithm	Texture	GLCM
337	logarithm_glcm_ClusterShade	Logarithm	Texture	GLCM
338	logarithm_glcm_ClusterTendency	Logarithm	Texture	GLCM
339	logarithm_glcm_Contrast	Logarithm	Texture	GLCM
340	logarithm_glcm_Correlation	Logarithm	Texture	GLCM
341	logarithm_glcm_DifferenceAverage	Logarithm	Texture	GLCM
342	logarithm_glcm_DifferenceEntropy	Logarithm	Texture	GLCM
343	logarithm_glcm_DifferenceVariance	Logarithm	Texture	GLCM
344	logarithm_glcm_Id	Logarithm	Texture	GLCM
345	logarithm_glcm_Idm	Logarithm	Texture	GLCM
346	logarithm_glcm_Idmn	Logarithm	Texture	GLCM
347	logarithm_glcm_Idn	Logarithm	Texture	GLCM
348	logarithm_glcm_Imc1	Logarithm	Texture	GLCM
349	logarithm_glcm_Imc2	Logarithm	Texture	GLCM
350	logarithm_glcm_InverseVariance	Logarithm	Texture	GLCM
351	logarithm_glcm_JointAverage	Logarithm	Texture	GLCM
352	logarithm_glcm_JointEnergy	Logarithm	Texture	GLCM
353	logarithm_glcm_JointEntropy	Logarithm	Texture	GLCM
354	logarithm_glcm_MCC	Logarithm	Texture	GLCM
355	logarithm_glcm_MaximumProbability	Logarithm	Texture	GLCM
356	logarithm_glcm_SumAverage	Logarithm	Texture	GLCM
357	logarithm_glcm_SumEntropy	Logarithm	Texture	GLCM
358	logarithm_glcm_SumSquares	Logarithm	Texture	GLCM
359	logarithm_gldm_DependenceEntropy	Logarithm	Texture	GLDM
360	logarithm_gldm_DependenceNonUniformity	Logarithm	Texture	GLDM
361	logarithm_gldm_DependenceNonUniformityNormalized	Logarithm	Texture	GLDM
362	logarithm_gldm_DependenceVariance	Logarithm	Texture	GLDM
363	logarithm_gldm_GrayLevelNonUniformity	Logarithm	Texture	GLDM
364	logarithm_gldm_GrayLevelVariance	Logarithm	Texture	GLDM
365	logarithm_gldm_HighGrayLevelEmphasis	Logarithm	Texture	GLDM
366	logarithm_gldm_LargeDependenceEmphasis	Logarithm	Texture	GLDM
367	logarithm_gldm_LargeDependenceHighGrayLevelEmphasis	Logarithm	Texture	GLDM
368	logarithm_gldm_LowGrayLevelEmphasis	Logarithm	Texture	GLDM
369	logarithm_gldm_SmallDependenceEmphasis	Logarithm	Texture	GLDM
370	logarithm_gldm_SmallDependenceHighGrayLevelEmphasis	Logarithm	Texture	GLDM
371	logarithm_gldm_SmallDependenceLowGrayLevelEmphasis	Logarithm	Texture	GLDM
372	logarithm_glrlm_GrayLevelNonUniformity	Logarithm	Texture	GLRLM
373	logarithm_glrlm_GrayLevelNonUniformityNormalized	Logarithm	Texture	GLRLM
374	logarithm_glrlm_GrayLevelVariance	Logarithm	Texture	GLRLM
375	logarithm_glrlm_HighGrayLevelRunEmphasis	Logarithm	Texture	GLRLM
376	logarithm_glrlm_LongRunEmphasis	Logarithm	Texture	GLRLM
377	logarithm_glrlm_LongRunHighGrayLevelEmphasis	Logarithm	Texture	GLRLM
378	logarithm_glrlm_LongRunLowGrayLevelEmphasis	Logarithm	Texture	GLRLM
379	logarithm_glrlm_LowGrayLevelRunEmphasis	Logarithm	Texture	GLRLM
380	logarithm_glrlm_RunEntropy	Logarithm	Texture	GLRLM
381	logarithm_glrlm_RunLengthNonUniformity	Logarithm	Texture	GLRLM
382	logarithm_glrlm_RunLengthNonUniformityNormalized	Logarithm	Texture	GLRLM
383	logarithm_glrlm_RunPercentage	Logarithm	Texture	GLRLM
384	logarithm_glrlm_RunVariance	Logarithm	Texture	GLRLM
385	logarithm_glrlm_ShortRunEmphasis	Logarithm	Texture	GLRLM
386	logarithm_glrlm_ShortRunHighGrayLevelEmphasis	Logarithm	Texture	GLRLM
387	logarithm_glrlm_ShortRunLowGrayLevelEmphasis	Logarithm	Texture	GLRLM
388	logarithm_glszm_GrayLevelNonUniformity	Logarithm	Texture	GLSZM
389	logarithm_glszm_GrayLevelNonUniformityNormalized	Logarithm	Texture	GLSZM
390	logarithm_glszm_GrayLevelVariance	Logarithm	Texture	GLSZM
391	logarithm_glszm_HighGrayLevelZoneEmphasis	Logarithm	Texture	GLSZM
392	logarithm_glszm_LargeAreaEmphasis	Logarithm	Texture	GLSZM
393	logarithm_glszm_LargeAreaHighGrayLevelEmphasis	Logarithm	Texture	GLSZM
394	logarithm_glszm_LowGrayLevelZoneEmphasis	Logarithm	Texture	GLSZM
395	logarithm_glszm_SizeZoneNonUniformity	Logarithm	Texture	GLSZM
396	logarithm_glszm_SizeZoneNonUniformityNormalized	Logarithm	Texture	GLSZM
397	logarithm_glszm_SmallAreaEmphasis	Logarithm	Texture	GLSZM
398	logarithm_glszm_SmallAreaHighGrayLevelEmphasis	Logarithm	Texture	GLSZM
399	logarithm_glszm_SmallAreaLowGrayLevelEmphasis	Logarithm	Texture	GLSZM
400	logarithm_glszm_ZoneEntropy	Logarithm	Texture	GLSZM
401	logarithm_glszm_ZonePercentage	Logarithm	Texture	GLSZM
402	logarithm_glszm_ZoneVariance	Logarithm	Texture	GLSZM
403	logarithm_ngtdm_Busyness	Logarithm	Texture	NGTDM
404	logarithm_ngtdm_Coarseness	Logarithm	Texture	NGTDM
405	logarithm_ngtdm_Complexity	Logarithm	Texture	NGTDM
406	logarithm_ngtdm_Contrast	Logarithm	Texture	NGTDM
407	logarithm_ngtdm_Strength	Logarithm	Texture	NGTDM
408	square_firstorder_10Percentile	Square	First Order	10Percentile
409	square_firstorder_90Percentile	Square	First Order	90Percentile
410	square_firstorder_Energy	Square	First Order	Energy
411	square_firstorder_Entropy	Square	First Order	Entropy
412	square_firstorder_InterquartileRange	Square	First Order	InterquartileRange
413	square_firstorder_Kurtosis	Square	First Order	Kurtosis
414	square_firstorder_Maximum	Square	First Order	Maximum
415	square_firstorder_MeanAbsoluteDeviation	Square	First Order	MeanAbsoluteDeviation
416	square_firstorder_Mean	Square	First Order	Mean
417	square_firstorder_Median	Square	First Order	Median
418	square_firstorder_Range	Square	First Order	Range
419	square_firstorder_RobustMeanAbsoluteDeviation	Square	First Order	RobustMeanAbsoluteDeviation
420	square_firstorder_RootMeanSquared	Square	First Order	RootMeanSquared
421	square_firstorder_Skewness	Square	First Order	Skewness
422	square_firstorder_TotalEnergy	Square	First Order	TotalEnergy
423	square_firstorder_Uniformity	Square	First Order	Uniformity
424	square_firstorder_Variance	Square	First Order	Variance
425	square_glcm_Autocorrelation	Square	Texture	GLCM
426	square_glcm_ClusterProminence	Square	Texture	GLCM
427	square_glcm_ClusterShade	Square	Texture	GLCM
428	square_glcm_ClusterTendency	Square	Texture	GLCM
429	square_glcm_Contrast	Square	Texture	GLCM
430	square_glcm_Correlation	Square	Texture	GLCM
431	square_glcm_DifferenceAverage	Square	Texture	GLCM
432	square_glcm_DifferenceEntropy	Square	Texture	GLCM
433	square_glcm_DifferenceVariance	Square	Texture	GLCM
434	square_glcm_Id	Square	Texture	GLCM
435	square_glcm_Idm	Square	Texture	GLCM
436	square_glcm_Idmn	Square	Texture	GLCM
437	square_glcm_Idn	Square	Texture	GLCM
438	square_glcm_Imc1	Square	Texture	GLCM
439	square_glcm_Imc2	Square	Texture	GLCM
440	square_glcm_InverseVariance	Square	Texture	GLCM
441	square_glcm_JointAverage	Square	Texture	GLCM
442	square_glcm_JointEnergy	Square	Texture	GLCM
443	square_glcm_JointEntropy	Square	Texture	GLCM
444	square_glcm_MCC	Square	Texture	GLCM
445	square_glcm_MaximumProbability	Square	Texture	GLCM
446	square_glcm_SumAverage	Square	Texture	GLCM
447	square_glcm_SumEntropy	Square	Texture	GLCM
448	square_glcm_SumSquares	Square	Texture	GLCM
449	square_gldm_DependenceEntropy	Square	Texture	GLDM
450	square_gldm_DependenceNonUniformity	Square	Texture	GLDM
451	square_gldm_DependenceNonUniformityNormalized	Square	Texture	GLDM
452	square_gldm_DependenceVariance	Square	Texture	GLDM
453	square_gldm_GrayLevelNonUniformity	Square	Texture	GLDM
454	square_gldm_GrayLevelVariance	Square	Texture	GLDM
455	square_gldm_HighGrayLevelEmphasis	Square	Texture	GLDM
456	square_gldm_LargeDependenceEmphasis	Square	Texture	GLDM
457	square_gldm_LargeDependenceHighGrayLevelEmphasis	Square	Texture	GLDM
458	square_gldm_LargeDependenceLowGrayLevelEmphasis	Square	Texture	GLDM
459	square_gldm_LowGrayLevelEmphasis	Square	Texture	GLDM
460	square_gldm_SmallDependenceEmphasis	Square	Texture	GLDM
461	square_gldm_SmallDependenceHighGrayLevelEmphasis	Square	Texture	GLDM
462	square_gldm_SmallDependenceLowGrayLevelEmphasis	Square	Texture	GLDM
463	square_glrlm_GrayLevelNonUniformity	Square	Texture	GLDM
464	square_glrlm_GrayLevelNonUniformityNormalized	Square	Texture	GLRLM
465	square_glrlm_GrayLevelVariance	Square	Texture	GLRLM
466	square_glrlm_HighGrayLevelRunEmphasis	Square	Texture	GLRLM
467	square_glrlm_LongRunEmphasis	Square	Texture	GLRLM
468	square_glrlm_LongRunHighGrayLevelEmphasis	Square	Texture	GLRLM
469	square_glrlm_LongRunLowGrayLevelEmphasis	Square	Texture	GLRLM
470	square_glrlm_LowGrayLevelRunEmphasis	Square	Texture	GLRLM
471	square_glrlm_RunEntropy	Square	Texture	GLRLM
472	square_glrlm_RunLengthNonUniformity	Square	Texture	GLRLM
473	square_glrlm_RunLengthNonUniformityNormalized	Square	Texture	GLRLM
474	square_glrlm_RunPercentage	Square	Texture	GLRLM
475	square_glrlm_RunVariance	Square	Texture	GLRLM
476	square_glrlm_ShortRunEmphasis	Square	Texture	GLRLM
477	square_glrlm_ShortRunHighGrayLevelEmphasis	Square	Texture	GLRLM
478	square_glrlm_ShortRunLowGrayLevelEmphasis	Square	Texture	GLRLM
479	square_glszm_GrayLevelNonUniformity	Square	Texture	GLRLM
480	square_glszm_GrayLevelNonUniformityNormalized	Square	Texture	GLSZM
481	square_glszm_GrayLevelVariance	Square	Texture	GLSZM
482	square_glszm_HighGrayLevelZoneEmphasis	Square	Texture	GLSZM
483	square_glszm_LargeAreaEmphasis	Square	Texture	GLSZM
484	square_glszm_LargeAreaHighGrayLevelEmphasis	Square	Texture	GLSZM
485	square_glszm_LargeAreaLowGrayLevelEmphasis	Square	Texture	GLSZM
486	square_glszm_LowGrayLevelZoneEmphasis	Square	Texture	GLSZM
487	square_glszm_SizeZoneNonUniformity	Square	Texture	GLSZM
488	square_glszm_SizeZoneNonUniformityNormalized	Square	Texture	GLSZM
489	square_glszm_SmallAreaEmphasis	Square	Texture	GLSZM
490	square_glszm_SmallAreaHighGrayLevelEmphasis	Square	Texture	GLSZM
491	square_glszm_SmallAreaLowGrayLevelEmphasis	Square	Texture	GLSZM
492	square_glszm_ZoneEntropy	Square	Texture	GLSZM
493	square_glszm_ZonePercentage	Square	Texture	GLSZM
494	square_glszm_ZoneVariance	Square	Texture	GLSZM
495	square_ngtdm_Busyness	Square	Texture	GLSZM
496	square_ngtdm_Coarseness	Square	Texture	NGTDM
497	square_ngtdm_Complexity	Square	Texture	NGTDM
498	square_ngtdm_Contrast	Square	Texture	NGTDM
499	square_ngtdm_Strength	Square	Texture	NGTDM
500	squareroot_firstorder_10Percentile	Squareroot	First Order	10Percentile
501	squareroot_firstorder_90Percentile	Squareroot	First Order	90Percentile
502	squareroot_firstorder_Energy	Squareroot	First Order	Energy
503	squareroot_firstorder_Entropy	Squareroot	First Order	Entropy
504	squareroot_firstorder_InterquartileRange	Squareroot	First Order	InterquartileRange
505	squareroot_firstorder_Kurtosis	Squareroot	First Order	Kurtosis
506	squareroot_firstorder_Maximum	Squareroot	First Order	Maximum
507	squareroot_firstorder_MeanAbsoluteDeviation	Squareroot	First Order	MeanAbsoluteDeviation
508	squareroot_firstorder_Mean	Squareroot	First Order	Mean
509	squareroot_firstorder_Median	Squareroot	First Order	Median
510	squareroot_firstorder_Minimum	Squareroot	First Order	Minimum
511	squareroot_firstorder_Range	Squareroot	First Order	Range
512	squareroot_firstorder_RobustMeanAbsoluteDeviation	Squareroot	First Order	RobustMeanAbsoluteDeviation
513	squareroot_firstorder_RootMeanSquared	Squareroot	First Order	RootMeanSquared
514	squareroot_firstorder_Skewness	Squareroot	First Order	Skewness
515	squareroot_firstorder_TotalEnergy	Squareroot	First Order	TotalEnergy
516	squareroot_firstorder_Uniformity	Squareroot	First Order	Uniformity
517	squareroot_firstorder_Variance	Squareroot	First Order	Variance
518	squareroot_glcm_Autocorrelation	Squareroot	Texture	GLCM
519	squareroot_glcm_ClusterProminence	Squareroot	Texture	GLCM
520	squareroot_glcm_ClusterShade	Squareroot	Texture	GLCM
521	squareroot_glcm_ClusterTendency	Squareroot	Texture	GLCM
522	squareroot_glcm_Contrast	Squareroot	Texture	GLCM
523	squareroot_glcm_Correlation	Squareroot	Texture	GLCM
524	squareroot_glcm_DifferenceAverage	Squareroot	Texture	GLCM
525	squareroot_glcm_DifferenceEntropy	Squareroot	Texture	GLCM
526	squareroot_glcm_DifferenceVariance	Squareroot	Texture	GLCM
527	squareroot_glcm_Id	Squareroot	Texture	GLCM
528	squareroot_glcm_Idm	Squareroot	Texture	GLCM
529	squareroot_glcm_Idmn	Squareroot	Texture	GLCM
530	squareroot_glcm_Idn	Squareroot	Texture	GLCM
531	squareroot_glcm_Imc1	Squareroot	Texture	GLCM
532	squareroot_glcm_Imc2	Squareroot	Texture	GLCM
533	squareroot_glcm_InverseVariance	Squareroot	Texture	GLCM
534	squareroot_glcm_JointAverage	Squareroot	Texture	GLCM
535	squareroot_glcm_JointEnergy	Squareroot	Texture	GLCM
536	squareroot_glcm_JointEntropy	Squareroot	Texture	GLCM
537	squareroot_glcm_MCC	Squareroot	Texture	GLCM
538	squareroot_glcm_MaximumProbability	Squareroot	Texture	GLCM
539	squareroot_glcm_SumAverage	Squareroot	Texture	GLCM
540	squareroot_glcm_SumEntropy	Squareroot	Texture	GLCM
541	squareroot_glcm_SumSquares	Squareroot	Texture	GLCM
542	squareroot_gldm_DependenceEntropy	Squareroot	Texture	GLDM
543	squareroot_gldm_DependenceNonUniformity	Squareroot	Texture	GLDM
544	squareroot_gldm_DependenceNonUniformityNormalized	Squareroot	Texture	GLDM
545	squareroot_gldm_DependenceVariance	Squareroot	Texture	GLDM
546	squareroot_gldm_GrayLevelNonUniformity	Squareroot	Texture	GLDM
547	squareroot_gldm_GrayLevelVariance	Squareroot	Texture	GLDM
548	squareroot_gldm_HighGrayLevelEmphasis	Squareroot	Texture	GLDM
549	squareroot_gldm_LargeDependenceEmphasis	Squareroot	Texture	GLDM
550	squareroot_gldm_LargeDependenceHighGrayLevelEmphasis	Squareroot	Texture	GLDM
551	squareroot_gldm_LargeDependenceLowGrayLevelEmphasis	Squareroot	Texture	GLDM
552	squareroot_gldm_LowGrayLevelEmphasis	Squareroot	Texture	GLDM
553	squareroot_gldm_SmallDependenceEmphasis	Squareroot	Texture	GLDM
554	squareroot_gldm_SmallDependenceHighGrayLevelEmphasis	Squareroot	Texture	GLDM
555	squareroot_gldm_SmallDependenceLowGrayLevelEmphasis	Squareroot	Texture	GLDM
556	squareroot_glrlm_GrayLevelNonUniformity	Squareroot	Texture	GLRLM
557	squareroot_glrlm_GrayLevelNonUniformityNormalized	Squareroot	Texture	GLRLM
558	squareroot_glrlm_GrayLevelVariance	Squareroot	Texture	GLRLM
559	squareroot_glrlm_HighGrayLevelRunEmphasis	Squareroot	Texture	GLRLM
560	squareroot_glrlm_LongRunEmphasis	Squareroot	Texture	GLRLM
561	squareroot_glrlm_LongRunHighGrayLevelEmphasis	Squareroot	Texture	GLRLM
562	squareroot_glrlm_LongRunLowGrayLevelEmphasis	Squareroot	Texture	GLRLM
563	squareroot_glrlm_LowGrayLevelRunEmphasis	Squareroot	Texture	GLRLM
564	squareroot_glrlm_RunEntropy	Squareroot	Texture	GLRLM
565	squareroot_glrlm_RunLengthNonUniformity	Squareroot	Texture	GLRLM
566	squareroot_glrlm_RunLengthNonUniformityNormalized	Squareroot	Texture	GLRLM
567	squareroot_glrlm_RunPercentage	Squareroot	Texture	GLRLM
568	squareroot_glrlm_RunVariance	Squareroot	Texture	GLRLM
569	squareroot_glrlm_ShortRunEmphasis	Squareroot	Texture	GLRLM
570	squareroot_glrlm_ShortRunHighGrayLevelEmphasis	Squareroot	Texture	GLRLM
571	squareroot_glrlm_ShortRunLowGrayLevelEmphasis	Squareroot	Texture	GLRLM
572	squareroot_glszm_GrayLevelNonUniformity	Squareroot	Texture	GLSZM
573	squareroot_glszm_GrayLevelNonUniformityNormalized	Squareroot	Texture	GLSZM
574	squareroot_glszm_GrayLevelVariance	Squareroot	Texture	GLSZM
575	squareroot_glszm_HighGrayLevelZoneEmphasis	Squareroot	Texture	GLSZM
576	squareroot_glszm_LargeAreaEmphasis	Squareroot	Texture	GLSZM
577	squareroot_glszm_LargeAreaHighGrayLevelEmphasis	Squareroot	Texture	GLSZM
578	squareroot_glszm_LowGrayLevelZoneEmphasis	Squareroot	Texture	GLSZM
579	squareroot_glszm_SizeZoneNonUniformity	Squareroot	Texture	GLSZM
580	squareroot_glszm_SizeZoneNonUniformityNormalized	Squareroot	Texture	GLSZM
581	squareroot_glszm_SmallAreaEmphasis	Squareroot	Texture	GLSZM
582	squareroot_glszm_SmallAreaHighGrayLevelEmphasis	Squareroot	Texture	GLSZM
583	squareroot_glszm_SmallAreaLowGrayLevelEmphasis	Squareroot	Texture	GLSZM
584	squareroot_glszm_ZoneEntropy	Squareroot	Texture	GLSZM
585	squareroot_glszm_ZonePercentage	Squareroot	Texture	GLSZM
586	squareroot_glszm_ZoneVariance	Squareroot	Texture	GLSZM
587	squareroot_ngtdm_Busyness	Squareroot	Texture	NGTDM
588	squareroot_ngtdm_Coarseness	Squareroot	Texture	NGTDM
589	squareroot_ngtdm_Complexity	Squareroot	Texture	NGTDM
590	squareroot_ngtdm_Contrast	Squareroot	Texture	NGTDM
591	squareroot_ngtdm_Strength	Squareroot	Texture	NGTDM
592	wavelet-LLH_firstorder_10Percentile	Wavelet-LLH	First Order	10Percentile
593	wavelet-LLH_firstorder_90Percentile	Wavelet-LLH	First Order	90Percentile
594	wavelet-LLH_firstorder_Energy	Wavelet-LLH	First Order	Energy
595	wavelet-LLH_firstorder_Entropy	Wavelet-LLH	First Order	Entropy
596	wavelet-LLH_firstorder_InterquartileRange	Wavelet-LLH	First Order	InterquartileRange
597	wavelet-LLH_firstorder_Kurtosis	Wavelet-LLH	First Order	Kurtosis
598	wavelet-LLH_firstorder_Maximum	Wavelet-LLH	First Order	Maximum
599	wavelet-LLH_firstorder_MeanAbsoluteDeviation	Wavelet-LLH	First Order	MeanAbsoluteDeviation
600	wavelet-LLH_firstorder_Mean	Wavelet-LLH	First Order	Mean
601	wavelet-LLH_firstorder_Median	Wavelet-LLH	First Order	Median
602	wavelet-LLH_firstorder_Minimum	Wavelet-LLH	First Order	Minimum
603	wavelet-LLH_firstorder_Range	Wavelet-LLH	First Order	Range
604	wavelet-LLH_firstorder_RobustMeanAbsoluteDeviation	Wavelet-LLH	First Order	RobustMeanAbsoluteDeviation
605	wavelet-LLH_firstorder_RootMeanSquared	Wavelet-LLH	First Order	RootMeanSquared
606	wavelet-LLH_firstorder_Skewness	Wavelet-LLH	First Order	Skewness
607	wavelet-LLH_firstorder_TotalEnergy	Wavelet-LLH	First Order	TotalEnergy
608	wavelet-LLH_firstorder_Uniformity	Wavelet-LLH	First Order	Uniformity
609	wavelet-LLH_firstorder_Variance	Wavelet-LLH	First Order	Variance
610	wavelet-LLH_glcm_Autocorrelation	Wavelet-LLH	Texture	GLCM
611	wavelet-LLH_glcm_ClusterProminence	Wavelet-LLH	Texture	GLCM
612	wavelet-LLH_glcm_ClusterShade	Wavelet-LLH	Texture	GLCM
613	wavelet-LLH_glcm_ClusterTendency	Wavelet-LLH	Texture	GLCM
614	wavelet-LLH_glcm_Contrast	Wavelet-LLH	Texture	GLCM
615	wavelet-LLH_glcm_Correlation	Wavelet-LLH	Texture	GLCM
616	wavelet-LLH_glcm_DifferenceAverage	Wavelet-LLH	Texture	GLCM
617	wavelet-LLH_glcm_DifferenceEntropy	Wavelet-LLH	Texture	GLCM
618	wavelet-LLH_glcm_DifferenceVariance	Wavelet-LLH	Texture	GLCM
619	wavelet-LLH_glcm_Id	Wavelet-LLH	Texture	GLCM
620	wavelet-LLH_glcm_Idm	Wavelet-LLH	Texture	GLCM
621	wavelet-LLH_glcm_Idmn	Wavelet-LLH	Texture	GLCM
622	wavelet-LLH_glcm_Idn	Wavelet-LLH	Texture	GLCM
623	wavelet-LLH_glcm_Imc1	Wavelet-LLH	Texture	GLCM
624	wavelet-LLH_glcm_Imc2	Wavelet-LLH	Texture	GLCM
625	wavelet-LLH_glcm_InverseVariance	Wavelet-LLH	Texture	GLCM
626	wavelet-LLH_glcm_JointAverage	Wavelet-LLH	Texture	GLCM
627	wavelet-LLH_glcm_JointEnergy	Wavelet-LLH	Texture	GLCM
628	wavelet-LLH_glcm_JointEntropy	Wavelet-LLH	Texture	GLCM
629	wavelet-LLH_glcm_MCC	Wavelet-LLH	Texture	GLCM
630	wavelet-LLH_glcm_MaximumProbability	Wavelet-LLH	Texture	GLCM
631	wavelet-LLH_glcm_SumAverage	Wavelet-LLH	Texture	GLCM
632	wavelet-LLH_glcm_SumEntropy	Wavelet-LLH	Texture	GLCM
633	wavelet-LLH_glcm_SumSquares	Wavelet-LLH	Texture	GLCM
634	wavelet-LLH_gldm_DependenceEntropy	Wavelet-LLH	Texture	GLDM
635	wavelet-LLH_gldm_DependenceNonUniformity	Wavelet-LLH	Texture	GLDM
636	wavelet-LLH_gldm_DependenceNonUniformityNormalized	Wavelet-LLH	Texture	GLDM
637	wavelet-LLH_gldm_DependenceVariance	Wavelet-LLH	Texture	GLDM
638	wavelet-LLH_gldm_GrayLevelVariance	Wavelet-LLH	Texture	GLDM
639	wavelet-LLH_gldm_HighGrayLevelEmphasis	Wavelet-LLH	Texture	GLDM
640	wavelet-LLH_gldm_LargeDependenceEmphasis	Wavelet-LLH	Texture	GLDM
641	wavelet-LLH_gldm_LargeDependenceHighGrayLevelEmphasis	Wavelet-LLH	Texture	GLDM
642	wavelet-LLH_gldm_LargeDependenceLowGrayLevelEmphasis	Wavelet-LLH	Texture	GLDM
643	wavelet-LLH_gldm_LowGrayLevelEmphasis	Wavelet-LLH	Texture	GLDM
644	wavelet-LLH_gldm_SmallDependenceEmphasis	Wavelet-LLH	Texture	GLDM
645	wavelet-LLH_gldm_SmallDependenceHighGrayLevelEmphasis	Wavelet-LLH	Texture	GLDM
646	wavelet-LLH_gldm_SmallDependenceLowGrayLevelEmphasis	Wavelet-LLH	Texture	GLDM
647	wavelet-LLH_glrlm_GrayLevelNonUniformity	Wavelet-LLH	Texture	GLRLM
648	wavelet-LLH_glrlm_GrayLevelNonUniformityNormalized	Wavelet-LLH	Texture	GLRLM
649	wavelet-LLH_glrlm_GrayLevelVariance	Wavelet-LLH	Texture	GLRLM
650	wavelet-LLH_glrlm_HighGrayLevelRunEmphasis	Wavelet-LLH	Texture	GLRLM
651	wavelet-LLH_glrlm_LongRunEmphasis	Wavelet-LLH	Texture	GLRLM
652	wavelet-LLH_glrlm_LongRunHighGrayLevelEmphasis	Wavelet-LLH	Texture	GLRLM
653	wavelet-LLH_glrlm_LongRunLowGrayLevelEmphasis	Wavelet-LLH	Texture	GLRLM
654	wavelet-LLH_glrlm_LowGrayLevelRunEmphasis	Wavelet-LLH	Texture	GLRLM
655	wavelet-LLH_glrlm_RunEntropy	Wavelet-LLH	Texture	GLRLM
656	wavelet-LLH_glrlm_RunLengthNonUniformity	Wavelet-LLH	Texture	GLRLM
657	wavelet-LLH_glrlm_RunLengthNonUniformityNormalized	Wavelet-LLH	Texture	GLRLM
658	wavelet-LLH_glrlm_RunPercentage	Wavelet-LLH	Texture	GLRLM
659	wavelet-LLH_glrlm_RunVariance	Wavelet-LLH	Texture	GLRLM
660	wavelet-LLH_glrlm_ShortRunEmphasis	Wavelet-LLH	Texture	GLRLM
661	wavelet-LLH_glrlm_ShortRunHighGrayLevelEmphasis	Wavelet-LLH	Texture	GLRLM
662	wavelet-LLH_glrlm_ShortRunLowGrayLevelEmphasis	Wavelet-LLH	Texture	GLRLM
663	wavelet-LLH_glszm_GrayLevelNonUniformity	Wavelet-LLH	Texture	GLSZM
664	wavelet-LLH_glszm_GrayLevelNonUniformityNormalized	Wavelet-LLH	Texture	GLSZM
665	wavelet-LLH_glszm_GrayLevelVariance	Wavelet-LLH	Texture	GLSZM
666	wavelet-LLH_glszm_HighGrayLevelZoneEmphasis	Wavelet-LLH	Texture	GLSZM
667	wavelet-LLH_glszm_LargeAreaEmphasis	Wavelet-LLH	Texture	GLSZM
668	wavelet-LLH_glszm_LargeAreaHighGrayLevelEmphasis	Wavelet-LLH	Texture	GLSZM
669	wavelet-LLH_glszm_LargeAreaLowGrayLevelEmphasis	Wavelet-LLH	Texture	GLSZM
670	wavelet-LLH_glszm_LowGrayLevelZoneEmphasis	Wavelet-LLH	Texture	GLSZM
671	wavelet-LLH_glszm_SizeZoneNonUniformity	Wavelet-LLH	Texture	GLSZM
672	wavelet-LLH_glszm_SizeZoneNonUniformityNormalized	Wavelet-LLH	Texture	GLSZM
673	wavelet-LLH_glszm_SmallAreaEmphasis	Wavelet-LLH	Texture	GLSZM
674	wavelet-LLH_glszm_SmallAreaHighGrayLevelEmphasis	Wavelet-LLH	Texture	GLSZM
675	wavelet-LLH_glszm_SmallAreaLowGrayLevelEmphasis	Wavelet-LLH	Texture	GLSZM
676	wavelet-LLH_glszm_ZoneEntropy	Wavelet-LLH	Texture	GLSZM
677	wavelet-LLH_glszm_ZonePercentage	Wavelet-LLH	Texture	GLSZM
678	wavelet-LLH_glszm_ZoneVariance	Wavelet-LLH	Texture	GLSZM
679	wavelet-LLH_ngtdm_Busyness	Wavelet-LLH	Texture	NGTDM
680	wavelet-LLH_ngtdm_Complexity	Wavelet-LLH	Texture	NGTDM
681	wavelet-LLH_ngtdm_Contrast	Wavelet-LLH	Texture	NGTDM
682	wavelet-LLH_ngtdm_Strength	Wavelet-LLH	Texture	NGTDM
683	wavelet-LHL_firstorder_10Percentile	Wavelet-LHL	First Order	10Percentile
684	wavelet-LHL_firstorder_90Percentile	Wavelet-LHL	First Order	90Percentile
685	wavelet-LHL_firstorder_Energy	Wavelet-LHL	First Order	Energy
686	wavelet-LHL_firstorder_Entropy	Wavelet-LHL	First Order	Entropy
687	wavelet-LHL_firstorder_InterquartileRange	Wavelet-LHL	First Order	InterquartileRange
688	wavelet-LHL_firstorder_Kurtosis	Wavelet-LHL	First Order	Kurtosis
689	wavelet-LHL_firstorder_Maximum	Wavelet-LHL	First Order	Maximum
690	wavelet-LHL_firstorder_MeanAbsoluteDeviation	Wavelet-LHL	First Order	MeanAbsoluteDeviation
691	wavelet-LHL_firstorder_Mean	Wavelet-LHL	First Order	Mean
692	wavelet-LHL_firstorder_Median	Wavelet-LHL	First Order	Median
693	wavelet-LHL_firstorder_Minimum	Wavelet-LHL	First Order	Minimum
694	wavelet-LHL_firstorder_Range	Wavelet-LHL	First Order	Range
695	wavelet-LHL_firstorder_RobustMeanAbsoluteDeviation	Wavelet-LHL	First Order	RobustMeanAbsoluteDeviation
696	wavelet-LHL_firstorder_RootMeanSquared	Wavelet-LHL	First Order	RootMeanSquared
697	wavelet-LHL_firstorder_Skewness	Wavelet-LHL	First Order	Skewness
698	wavelet-LHL_firstorder_TotalEnergy	Wavelet-LHL	First Order	TotalEnergy
699	wavelet-LHL_firstorder_Uniformity	Wavelet-LHL	First Order	Uniformity
700	wavelet-LHL_firstorder_Variance	Wavelet-LHL	First Order	Variance
701	wavelet-LHL_glcm_Autocorrelation	Wavelet-LHL	Texture	GLCM
702	wavelet-LHL_glcm_ClusterProminence	Wavelet-LHL	Texture	GLCM
703	wavelet-LHL_glcm_ClusterShade	Wavelet-LHL	Texture	GLCM
704	wavelet-LHL_glcm_ClusterTendency	Wavelet-LHL	Texture	GLCM
705	wavelet-LHL_glcm_Contrast	Wavelet-LHL	Texture	GLCM
706	wavelet-LHL_glcm_Correlation	Wavelet-LHL	Texture	GLCM
707	wavelet-LHL_glcm_DifferenceAverage	Wavelet-LHL	Texture	GLCM
708	wavelet-LHL_glcm_DifferenceEntropy	Wavelet-LHL	Texture	GLCM
709	wavelet-LHL_glcm_DifferenceVariance	Wavelet-LHL	Texture	GLCM
710	wavelet-LHL_glcm_Id	Wavelet-LHL	Texture	GLCM
711	wavelet-LHL_glcm_Idm	Wavelet-LHL	Texture	GLCM
712	wavelet-LHL_glcm_Idmn	Wavelet-LHL	Texture	GLCM
713	wavelet-LHL_glcm_Idn	Wavelet-LHL	Texture	GLCM
714	wavelet-LHL_glcm_Imc1	Wavelet-LHL	Texture	GLCM
715	wavelet-LHL_glcm_Imc2	Wavelet-LHL	Texture	GLCM
716	wavelet-LHL_glcm_InverseVariance	Wavelet-LHL	Texture	GLCM
717	wavelet-LHL_glcm_JointAverage	Wavelet-LHL	Texture	GLCM
718	wavelet-LHL_glcm_JointEnergy	Wavelet-LHL	Texture	GLCM
719	wavelet-LHL_glcm_JointEntropy	Wavelet-LHL	Texture	GLCM
720	wavelet-LHL_glcm_MCC	Wavelet-LHL	Texture	GLCM
721	wavelet-LHL_glcm_MaximumProbability	Wavelet-LHL	Texture	GLCM
722	wavelet-LHL_glcm_SumAverage	Wavelet-LHL	Texture	GLCM
723	wavelet-LHL_glcm_SumEntropy	Wavelet-LHL	Texture	GLCM
724	wavelet-LHL_glcm_SumSquares	Wavelet-LHL	Texture	GLCM
725	wavelet-LHL_gldm_DependenceEntropy	Wavelet-LHL	Texture	GLDM
726	wavelet-LHL_gldm_DependenceNonUniformity	Wavelet-LHL	Texture	GLDM
727	wavelet-LHL_gldm_DependenceNonUniformityNormalized	Wavelet-LHL	Texture	GLDM
728	wavelet-LHL_gldm_DependenceVariance	Wavelet-LHL	Texture	GLDM
729	wavelet-LHL_gldm_GrayLevelNonUniformity	Wavelet-LHL	Texture	GLDM
730	wavelet-LHL_gldm_GrayLevelVariance	Wavelet-LHL	Texture	GLDM
731	wavelet-LHL_gldm_HighGrayLevelEmphasis	Wavelet-LHL	Texture	GLDM
732	wavelet-LHL_gldm_LargeDependenceEmphasis	Wavelet-LHL	Texture	GLDM
733	wavelet-LHL_gldm_LargeDependenceHighGrayLevelEmphasis	Wavelet-LHL	Texture	GLDM
734	wavelet-LHL_gldm_LargeDependenceLowGrayLevelEmphasis	Wavelet-LHL	Texture	GLDM
735	wavelet-LHL_gldm_LowGrayLevelEmphasis	Wavelet-LHL	Texture	GLDM
736	wavelet-LHL_gldm_SmallDependenceEmphasis	Wavelet-LHL	Texture	GLDM
737	wavelet-LHL_gldm_SmallDependenceHighGrayLevelEmphasis	Wavelet-LHL	Texture	GLDM
738	wavelet-LHL_gldm_SmallDependenceLowGrayLevelEmphasis	Wavelet-LHL	Texture	GLDM
739	wavelet-LHL_glrlm_GrayLevelNonUniformity	Wavelet-LHL	Texture	GLRLM
740	wavelet-LHL_glrlm_GrayLevelNonUniformityNormalized	Wavelet-LHL	Texture	GLRLM
741	wavelet-LHL_glrlm_GrayLevelVariance	Wavelet-LHL	Texture	GLRLM
742	wavelet-LHL_glrlm_HighGrayLevelRunEmphasis	Wavelet-LHL	Texture	GLRLM
743	wavelet-LHL_glrlm_LongRunEmphasis	Wavelet-LHL	Texture	GLRLM
744	wavelet-LHL_glrlm_LongRunHighGrayLevelEmphasis	Wavelet-LHL	Texture	GLRLM
745	wavelet-LHL_glrlm_LongRunLowGrayLevelEmphasis	Wavelet-LHL	Texture	GLRLM
746	wavelet-LHL_glrlm_LowGrayLevelRunEmphasis	Wavelet-LHL	Texture	GLRLM
747	wavelet-LHL_glrlm_RunEntropy	Wavelet-LHL	Texture	GLRLM
748	wavelet-LHL_glrlm_RunLengthNonUniformity	Wavelet-LHL	Texture	GLRLM
749	wavelet-LHL_glrlm_RunLengthNonUniformityNormalized	Wavelet-LHL	Texture	GLRLM
750	wavelet-LHL_glrlm_RunPercentage	Wavelet-LHL	Texture	GLRLM
751	wavelet-LHL_glrlm_RunVariance	Wavelet-LHL	Texture	GLRLM
752	wavelet-LHL_glrlm_ShortRunEmphasis	Wavelet-LHL	Texture	GLRLM
753	wavelet-LHL_glrlm_ShortRunHighGrayLevelEmphasis	Wavelet-LHL	Texture	GLRLM
754	wavelet-LHL_glrlm_ShortRunLowGrayLevelEmphasis	Wavelet-LHL	Texture	GLRLM
755	wavelet-LHL_glszm_GrayLevelNonUniformity	Wavelet-LHL	Texture	GLSZM
756	wavelet-LHL_glszm_GrayLevelNonUniformityNormalized	Wavelet-LHL	Texture	GLSZM
757	wavelet-LHL_glszm_GrayLevelVariance	Wavelet-LHL	Texture	GLSZM
758	wavelet-LHL_glszm_HighGrayLevelZoneEmphasis	Wavelet-LHL	Texture	GLSZM
759	wavelet-LHL_glszm_LargeAreaEmphasis	Wavelet-LHL	Texture	GLSZM
760	wavelet-LHL_glszm_LargeAreaHighGrayLevelEmphasis	Wavelet-LHL	Texture	GLSZM
761	wavelet-LHL_glszm_LargeAreaLowGrayLevelEmphasis	Wavelet-LHL	Texture	GLSZM
762	wavelet-LHL_glszm_LowGrayLevelZoneEmphasis	Wavelet-LHL	Texture	GLSZM
763	wavelet-LHL_glszm_SizeZoneNonUniformity	Wavelet-LHL	Texture	GLSZM
764	wavelet-LHL_glszm_SizeZoneNonUniformityNormalized	Wavelet-LHL	Texture	GLSZM
765	wavelet-LHL_glszm_SmallAreaEmphasis	Wavelet-LHL	Texture	GLSZM
766	wavelet-LHL_glszm_SmallAreaHighGrayLevelEmphasis	Wavelet-LHL	Texture	GLSZM
767	wavelet-LHL_glszm_SmallAreaLowGrayLevelEmphasis	Wavelet-LHL	Texture	GLSZM
768	wavelet-LHL_glszm_ZoneEntropy	Wavelet-LHL	Texture	GLSZM
769	wavelet-LHL_glszm_ZonePercentage	Wavelet-LHL	Texture	GLSZM
770	wavelet-LHL_glszm_ZoneVariance	Wavelet-LHL	Texture	GLSZM
771	wavelet-LHL_ngtdm_Busyness	Wavelet-LHL	Texture	NGTDM
772	wavelet-LHL_ngtdm_Coarseness	Wavelet-LHL	Texture	NGTDM
773	wavelet-LHL_ngtdm_Complexity	Wavelet-LHL	Texture	NGTDM
774	wavelet-LHL_ngtdm_Contrast	Wavelet-LHL	Texture	NGTDM
775	wavelet-LHL_ngtdm_Strength	Wavelet-LHL	Texture	NGTDM
776	wavelet-LHH_firstorder_10Percentile	Wavelet-LHH	First Order	10Percentile
777	wavelet-LHH_firstorder_90Percentile	Wavelet-LHH	First Order	90Percentile
778	wavelet-LHH_firstorder_Energy	Wavelet-LHH	First Order	Energy
779	wavelet-LHH_firstorder_Entropy	Wavelet-LHH	First Order	Entropy
780	wavelet-LHH_firstorder_InterquartileRange	Wavelet-LHH	First Order	InterquartileRange
781	wavelet-LHH_firstorder_Kurtosis	Wavelet-LHH	First Order	Kurtosis
782	wavelet-LHH_firstorder_Maximum	Wavelet-LHH	First Order	Maximum
783	wavelet-LHH_firstorder_MeanAbsoluteDeviation	Wavelet-LHH	First Order	MeanAbsoluteDeviation
784	wavelet-LHH_firstorder_Minimum	Wavelet-LHH	First Order	Minimum
785	wavelet-LHH_firstorder_Range	Wavelet-LHH	First Order	Range
786	wavelet-LHH_firstorder_RobustMeanAbsoluteDeviation	Wavelet-LHH	First Order	RobustMeanAbsoluteDeviation
787	wavelet-LHH_firstorder_RootMeanSquared	Wavelet-LHH	First Order	RootMeanSquared
788	wavelet-LHH_firstorder_Skewness	Wavelet-LHH	First Order	Skewness
789	wavelet-LHH_firstorder_TotalEnergy	Wavelet-LHH	First Order	TotalEnergy
790	wavelet-LHH_firstorder_Uniformity	Wavelet-LHH	First Order	Uniformity
791	wavelet-LHH_firstorder_Variance	Wavelet-LHH	First Order	Variance
792	wavelet-LHH_glcm_Autocorrelation	Wavelet-LHH	Texture	GLCM
793	wavelet-LHH_glcm_ClusterProminence	Wavelet-LHH	Texture	GLCM
794	wavelet-LHH_glcm_ClusterShade	Wavelet-LHH	Texture	GLCM
795	wavelet-LHH_glcm_ClusterTendency	Wavelet-LHH	Texture	GLCM
796	wavelet-LHH_glcm_Contrast	Wavelet-LHH	Texture	GLCM
797	wavelet-LHH_glcm_Correlation	Wavelet-LHH	Texture	GLCM
798	wavelet-LHH_glcm_DifferenceAverage	Wavelet-LHH	Texture	GLCM
799	wavelet-LHH_glcm_DifferenceEntropy	Wavelet-LHH	Texture	GLCM
800	wavelet-LHH_glcm_DifferenceVariance	Wavelet-LHH	Texture	GLCM
801	wavelet-LHH_glcm_Id	Wavelet-LHH	Texture	GLCM
802	wavelet-LHH_glcm_Idm	Wavelet-LHH	Texture	GLCM
803	wavelet-LHH_glcm_Idmn	Wavelet-LHH	Texture	GLCM
804	wavelet-LHH_glcm_Idn	Wavelet-LHH	Texture	GLCM
805	wavelet-LHH_glcm_Imc1	Wavelet-LHH	Texture	GLCM
806	wavelet-LHH_glcm_Imc2	Wavelet-LHH	Texture	GLCM
807	wavelet-LHH_glcm_InverseVariance	Wavelet-LHH	Texture	GLCM
808	wavelet-LHH_glcm_JointAverage	Wavelet-LHH	Texture	GLCM
809	wavelet-LHH_glcm_JointEnergy	Wavelet-LHH	Texture	GLCM
810	wavelet-LHH_glcm_JointEntropy	Wavelet-LHH	Texture	GLCM
811	wavelet-LHH_glcm_MCC	Wavelet-LHH	Texture	GLCM
812	wavelet-LHH_glcm_MaximumProbability	Wavelet-LHH	Texture	GLCM
813	wavelet-LHH_glcm_SumAverage	Wavelet-LHH	Texture	GLCM
814	wavelet-LHH_glcm_SumEntropy	Wavelet-LHH	Texture	GLCM
815	wavelet-LHH_glcm_SumSquares	Wavelet-LHH	Texture	GLCM
816	wavelet-LHH_gldm_DependenceEntropy	Wavelet-LHH	Texture	GLDM
817	wavelet-LHH_gldm_DependenceNonUniformityNormalized	Wavelet-LHH	Texture	GLDM
818	wavelet-LHH_gldm_DependenceVariance	Wavelet-LHH	Texture	GLDM
819	wavelet-LHH_gldm_GrayLevelNonUniformity	Wavelet-LHH	Texture	GLDM
820	wavelet-LHH_gldm_GrayLevelVariance	Wavelet-LHH	Texture	GLDM
821	wavelet-LHH_gldm_HighGrayLevelEmphasis	Wavelet-LHH	Texture	GLDM
822	wavelet-LHH_gldm_LargeDependenceEmphasis	Wavelet-LHH	Texture	GLDM
823	wavelet-LHH_gldm_LargeDependenceHighGrayLevelEmphasis	Wavelet-LHH	Texture	GLDM
824	wavelet-LHH_gldm_LargeDependenceLowGrayLevelEmphasis	Wavelet-LHH	Texture	GLDM
825	wavelet-LHH_gldm_LowGrayLevelEmphasis	Wavelet-LHH	Texture	GLDM
826	wavelet-LHH_gldm_SmallDependenceEmphasis	Wavelet-LHH	Texture	GLDM
827	wavelet-LHH_gldm_SmallDependenceHighGrayLevelEmphasis	Wavelet-LHH	Texture	GLDM
828	wavelet-LHH_gldm_SmallDependenceLowGrayLevelEmphasis	Wavelet-LHH	Texture	GLDM
829	wavelet-LHH_glrlm_GrayLevelNonUniformity	Wavelet-LHH	Texture	GLRLM
830	wavelet-LHH_glrlm_GrayLevelNonUniformityNormalized	Wavelet-LHH	Texture	GLRLM
831	wavelet-LHH_glrlm_GrayLevelVariance	Wavelet-LHH	Texture	GLRLM
832	wavelet-LHH_glrlm_HighGrayLevelRunEmphasis	Wavelet-LHH	Texture	GLRLM
833	wavelet-LHH_glrlm_LongRunEmphasis	Wavelet-LHH	Texture	GLRLM
834	wavelet-LHH_glrlm_LongRunHighGrayLevelEmphasis	Wavelet-LHH	Texture	GLRLM
835	wavelet-LHH_glrlm_LongRunLowGrayLevelEmphasis	Wavelet-LHH	Texture	GLRLM
836	wavelet-LHH_glrlm_LowGrayLevelRunEmphasis	Wavelet-LHH	Texture	GLRLM
837	wavelet-LHH_glrlm_RunEntropy	Wavelet-LHH	Texture	GLRLM
838	wavelet-LHH_glrlm_RunLengthNonUniformity	Wavelet-LHH	Texture	GLRLM
839	wavelet-LHH_glrlm_RunLengthNonUniformityNormalized	Wavelet-LHH	Texture	GLRLM
840	wavelet-LHH_glrlm_RunPercentage	Wavelet-LHH	Texture	GLRLM
841	wavelet-LHH_glrlm_RunVariance	Wavelet-LHH	Texture	GLRLM
842	wavelet-LHH_glrlm_ShortRunEmphasis	Wavelet-LHH	Texture	GLRLM
843	wavelet-LHH_glrlm_ShortRunHighGrayLevelEmphasis	Wavelet-LHH	Texture	GLRLM
844	wavelet-LHH_glrlm_ShortRunLowGrayLevelEmphasis	Wavelet-LHH	Texture	GLRLM
845	wavelet-LHH_glszm_GrayLevelNonUniformity	Wavelet-LHH	Texture	GLSZM
846	wavelet-LHH_glszm_GrayLevelNonUniformityNormalized	Wavelet-LHH	Texture	GLSZM
847	wavelet-LHH_glszm_GrayLevelVariance	Wavelet-LHH	Texture	GLSZM
848	wavelet-LHH_glszm_HighGrayLevelZoneEmphasis	Wavelet-LHH	Texture	GLSZM
849	wavelet-LHH_glszm_LargeAreaEmphasis	Wavelet-LHH	Texture	GLSZM
850	wavelet-LHH_glszm_LargeAreaHighGrayLevelEmphasis	Wavelet-LHH	Texture	GLSZM
851	wavelet-LHH_glszm_LargeAreaLowGrayLevelEmphasis	Wavelet-LHH	Texture	GLSZM
852	wavelet-LHH_glszm_LowGrayLevelZoneEmphasis	Wavelet-LHH	Texture	GLSZM
853	wavelet-LHH_glszm_SizeZoneNonUniformity	Wavelet-LHH	Texture	GLSZM
854	wavelet-LHH_glszm_SizeZoneNonUniformityNormalized	Wavelet-LHH	Texture	GLSZM
855	wavelet-LHH_glszm_SmallAreaEmphasis	Wavelet-LHH	Texture	GLSZM
856	wavelet-LHH_glszm_SmallAreaHighGrayLevelEmphasis	Wavelet-LHH	Texture	GLSZM
857	wavelet-LHH_glszm_SmallAreaLowGrayLevelEmphasis	Wavelet-LHH	Texture	GLSZM
858	wavelet-LHH_glszm_ZoneEntropy	Wavelet-LHH	Texture	GLSZM
859	wavelet-LHH_glszm_ZonePercentage	Wavelet-LHH	Texture	GLSZM
860	wavelet-LHH_glszm_ZoneVariance	Wavelet-LHH	Texture	GLSZM
861	wavelet-LHH_ngtdm_Busyness	Wavelet-LHH	Texture	NGTDM
862	wavelet-LHH_ngtdm_Complexity	Wavelet-LHH	Texture	NGTDM
863	wavelet-LHH_ngtdm_Contrast	Wavelet-LHH	Texture	NGTDM
864	wavelet-LHH_ngtdm_Strength	Wavelet-LHH	Texture	NGTDM
865	wavelet-HLL_firstorder_10Percentile	Wavelet-HLL	First Order	10Percentile
866	wavelet-HLL_firstorder_90Percentile	Wavelet-HLL	First Order	90Percentile
867	wavelet-HLL_firstorder_Energy	Wavelet-HLL	First Order	Energy
868	wavelet-HLL_firstorder_Entropy	Wavelet-HLL	First Order	Entropy
869	wavelet-HLL_firstorder_InterquartileRange	Wavelet-HLL	First Order	InterquartileRange
870	wavelet-HLL_firstorder_Kurtosis	Wavelet-HLL	First Order	Kurtosis
871	wavelet-HLL_firstorder_Maximum	Wavelet-HLL	First Order	Maximum
872	wavelet-HLL_firstorder_MeanAbsoluteDeviation	Wavelet-HLL	First Order	MeanAbsoluteDeviation
873	wavelet-HLL_firstorder_Mean	Wavelet-HLL	First Order	Mean
874	wavelet-HLL_firstorder_Median	Wavelet-HLL	First Order	Median
875	wavelet-HLL_firstorder_Minimum	Wavelet-HLL	First Order	Minimum
876	wavelet-HLL_firstorder_Range	Wavelet-HLL	First Order	Range
877	wavelet-HLL_firstorder_RobustMeanAbsoluteDeviation	Wavelet-HLL	First Order	RobustMeanAbsoluteDeviation
878	wavelet-HLL_firstorder_RootMeanSquared	Wavelet-HLL	First Order	RootMeanSquared
879	wavelet-HLL_firstorder_Skewness	Wavelet-HLL	First Order	Skewness
880	wavelet-HLL_firstorder_TotalEnergy	Wavelet-HLL	First Order	TotalEnergy
881	wavelet-HLL_firstorder_Uniformity	Wavelet-HLL	First Order	Uniformity
882	wavelet-HLL_firstorder_Variance	Wavelet-HLL	First Order	Variance
883	wavelet-HLL_glcm_Autocorrelation	Wavelet-HLL	Texture	GLCM
884	wavelet-HLL_glcm_ClusterProminence	Wavelet-HLL	Texture	GLCM
885	wavelet-HLL_glcm_ClusterShade	Wavelet-HLL	Texture	GLCM
886	wavelet-HLL_glcm_ClusterTendency	Wavelet-HLL	Texture	GLCM
887	wavelet-HLL_glcm_Contrast	Wavelet-HLL	Texture	GLCM
888	wavelet-HLL_glcm_Correlation	Wavelet-HLL	Texture	GLCM
889	wavelet-HLL_glcm_DifferenceAverage	Wavelet-HLL	Texture	GLCM
890	wavelet-HLL_glcm_DifferenceEntropy	Wavelet-HLL	Texture	GLCM
891	wavelet-HLL_glcm_DifferenceVariance	Wavelet-HLL	Texture	GLCM
892	wavelet-HLL_glcm_Id	Wavelet-HLL	Texture	GLCM
893	wavelet-HLL_glcm_Idm	Wavelet-HLL	Texture	GLCM
894	wavelet-HLL_glcm_Idmn	Wavelet-HLL	Texture	GLCM
895	wavelet-HLL_glcm_Idn	Wavelet-HLL	Texture	GLCM
896	wavelet-HLL_glcm_Imc1	Wavelet-HLL	Texture	GLCM
897	wavelet-HLL_glcm_Imc2	Wavelet-HLL	Texture	GLCM
898	wavelet-HLL_glcm_InverseVariance	Wavelet-HLL	Texture	GLCM
899	wavelet-HLL_glcm_JointAverage	Wavelet-HLL	Texture	GLCM
900	wavelet-HLL_glcm_JointEnergy	Wavelet-HLL	Texture	GLCM
901	wavelet-HLL_glcm_JointEntropy	Wavelet-HLL	Texture	GLCM
902	wavelet-HLL_glcm_MCC	Wavelet-HLL	Texture	GLCM
903	wavelet-HLL_glcm_MaximumProbability	Wavelet-HLL	Texture	GLCM
904	wavelet-HLL_glcm_SumAverage	Wavelet-HLL	Texture	GLCM
905	wavelet-HLL_glcm_SumEntropy	Wavelet-HLL	Texture	GLCM
906	wavelet-HLL_glcm_SumSquares	Wavelet-HLL	Texture	GLCM
907	wavelet-HLL_gldm_DependenceEntropy	Wavelet-HLL	Texture	GLDM
908	wavelet-HLL_gldm_DependenceNonUniformity	Wavelet-HLL	Texture	GLDM
909	wavelet-HLL_gldm_DependenceNonUniformityNormalized	Wavelet-HLL	Texture	GLDM
910	wavelet-HLL_gldm_DependenceVariance	Wavelet-HLL	Texture	GLDM
911	wavelet-HLL_gldm_GrayLevelNonUniformity	Wavelet-HLL	Texture	GLDM
912	wavelet-HLL_gldm_GrayLevelVariance	Wavelet-HLL	Texture	GLDM
913	wavelet-HLL_gldm_HighGrayLevelEmphasis	Wavelet-HLL	Texture	GLDM
914	wavelet-HLL_gldm_LargeDependenceEmphasis	Wavelet-HLL	Texture	GLDM
915	wavelet-HLL_gldm_LargeDependenceHighGrayLevelEmphasis	Wavelet-HLL	Texture	GLDM
916	wavelet-HLL_gldm_LargeDependenceLowGrayLevelEmphasis	Wavelet-HLL	Texture	GLDM
917	wavelet-HLL_gldm_LowGrayLevelEmphasis	Wavelet-HLL	Texture	GLDM
918	wavelet-HLL_gldm_SmallDependenceEmphasis	Wavelet-HLL	Texture	GLDM
919	wavelet-HLL_gldm_SmallDependenceHighGrayLevelEmphasis	Wavelet-HLL	Texture	GLDM
920	wavelet-HLL_gldm_SmallDependenceLowGrayLevelEmphasis	Wavelet-HLL	Texture	GLDM
921	wavelet-HLL_glrlm_GrayLevelNonUniformity	Wavelet-HLL	Texture	GLRLM
922	wavelet-HLL_glrlm_GrayLevelNonUniformityNormalized	Wavelet-HLL	Texture	GLRLM
923	wavelet-HLL_glrlm_GrayLevelVariance	Wavelet-HLL	Texture	GLRLM
924	wavelet-HLL_glrlm_HighGrayLevelRunEmphasis	Wavelet-HLL	Texture	GLRLM
925	wavelet-HLL_glrlm_LongRunEmphasis	Wavelet-HLL	Texture	GLRLM
926	wavelet-HLL_glrlm_LongRunHighGrayLevelEmphasis	Wavelet-HLL	Texture	GLRLM
927	wavelet-HLL_glrlm_LongRunLowGrayLevelEmphasis	Wavelet-HLL	Texture	GLRLM
928	wavelet-HLL_glrlm_LowGrayLevelRunEmphasis	Wavelet-HLL	Texture	GLRLM
929	wavelet-HLL_glrlm_RunEntropy	Wavelet-HLL	Texture	GLRLM
930	wavelet-HLL_glrlm_RunLengthNonUniformity	Wavelet-HLL	Texture	GLRLM
931	wavelet-HLL_glrlm_RunLengthNonUniformityNormalized	Wavelet-HLL	Texture	GLRLM
932	wavelet-HLL_glrlm_RunPercentage	Wavelet-HLL	Texture	GLRLM
933	wavelet-HLL_glrlm_RunVariance	Wavelet-HLL	Texture	GLRLM
934	wavelet-HLL_glrlm_ShortRunEmphasis	Wavelet-HLL	Texture	GLRLM
935	wavelet-HLL_glrlm_ShortRunHighGrayLevelEmphasis	Wavelet-HLL	Texture	GLRLM
936	wavelet-HLL_glrlm_ShortRunLowGrayLevelEmphasis	Wavelet-HLL	Texture	GLRLM
937	wavelet-HLL_glszm_GrayLevelNonUniformity	Wavelet-HLL	Texture	GLSZM
938	wavelet-HLL_glszm_GrayLevelNonUniformityNormalized	Wavelet-HLL	Texture	GLSZM
939	wavelet-HLL_glszm_GrayLevelVariance	Wavelet-HLL	Texture	GLSZM
940	wavelet-HLL_glszm_HighGrayLevelZoneEmphasis	Wavelet-HLL	Texture	GLSZM
941	wavelet-HLL_glszm_LargeAreaEmphasis	Wavelet-HLL	Texture	GLSZM
942	wavelet-HLL_glszm_LargeAreaHighGrayLevelEmphasis	Wavelet-HLL	Texture	GLSZM
943	wavelet-HLL_glszm_LargeAreaLowGrayLevelEmphasis	Wavelet-HLL	Texture	GLSZM
944	wavelet-HLL_glszm_LowGrayLevelZoneEmphasis	Wavelet-HLL	Texture	GLSZM
945	wavelet-HLL_glszm_SizeZoneNonUniformity	Wavelet-HLL	Texture	GLSZM
946	wavelet-HLL_glszm_SizeZoneNonUniformityNormalized	Wavelet-HLL	Texture	GLSZM
947	wavelet-HLL_glszm_SmallAreaEmphasis	Wavelet-HLL	Texture	GLSZM
948	wavelet-HLL_glszm_SmallAreaHighGrayLevelEmphasis	Wavelet-HLL	Texture	GLSZM
949	wavelet-HLL_glszm_SmallAreaLowGrayLevelEmphasis	Wavelet-HLL	Texture	GLSZM
950	wavelet-HLL_glszm_ZoneEntropy	Wavelet-HLL	Texture	GLSZM
951	wavelet-HLL_glszm_ZonePercentage	Wavelet-HLL	Texture	GLSZM
952	wavelet-HLL_glszm_ZoneVariance	Wavelet-HLL	Texture	GLSZM
953	wavelet-HLL_ngtdm_Busyness	Wavelet-HLL	Texture	NGTDM
954	wavelet-HLL_ngtdm_Coarseness	Wavelet-HLL	Texture	NGTDM
955	wavelet-HLL_ngtdm_Complexity	Wavelet-HLL	Texture	NGTDM
956	wavelet-HLL_ngtdm_Contrast	Wavelet-HLL	Texture	NGTDM
957	wavelet-HLL_ngtdm_Strength	Wavelet-HLL	Texture	NGTDM
958	wavelet-HLH_firstorder_10Percentile	Wavelet-HLH	First Order	10Percentile
959	wavelet-HLH_firstorder_90Percentile	Wavelet-HLH	First Order	90Percentile
960	wavelet-HLH_firstorder_Energy	Wavelet-HLH	First Order	Energy
961	wavelet-HLH_firstorder_Entropy	Wavelet-HLH	First Order	Entropy
962	wavelet-HLH_firstorder_InterquartileRange	Wavelet-HLH	First Order	InterquartileRange
963	wavelet-HLH_firstorder_Kurtosis	Wavelet-HLH	First Order	Kurtosis
964	wavelet-HLH_firstorder_Maximum	Wavelet-HLH	First Order	Maximum
965	wavelet-HLH_firstorder_MeanAbsoluteDeviation	Wavelet-HLH	First Order	MeanAbsoluteDeviation
966	wavelet-HLH_firstorder_Minimum	Wavelet-HLH	First Order	Minimum
967	wavelet-HLH_firstorder_Range	Wavelet-HLH	First Order	Range
968	wavelet-HLH_firstorder_RobustMeanAbsoluteDeviation	Wavelet-HLH	First Order	RobustMeanAbsoluteDeviation
969	wavelet-HLH_firstorder_RootMeanSquared	Wavelet-HLH	First Order	RootMeanSquared
970	wavelet-HLH_firstorder_Skewness	Wavelet-HLH	First Order	Skewness
971	wavelet-HLH_firstorder_TotalEnergy	Wavelet-HLH	First Order	TotalEnergy
972	wavelet-HLH_firstorder_Uniformity	Wavelet-HLH	First Order	Uniformity
973	wavelet-HLH_firstorder_Variance	Wavelet-HLH	First Order	Variance
974	wavelet-HLH_glcm_Autocorrelation	Wavelet-HLH	Texture	GLCM
975	wavelet-HLH_glcm_ClusterProminence	Wavelet-HLH	Texture	GLCM
976	wavelet-HLH_glcm_ClusterTendency	Wavelet-HLH	Texture	GLCM
977	wavelet-HLH_glcm_Contrast	Wavelet-HLH	Texture	GLCM
978	wavelet-HLH_glcm_Correlation	Wavelet-HLH	Texture	GLCM
979	wavelet-HLH_glcm_DifferenceAverage	Wavelet-HLH	Texture	GLCM
980	wavelet-HLH_glcm_DifferenceEntropy	Wavelet-HLH	Texture	GLCM
981	wavelet-HLH_glcm_DifferenceVariance	Wavelet-HLH	Texture	GLCM
982	wavelet-HLH_glcm_Id	Wavelet-HLH	Texture	GLCM
983	wavelet-HLH_glcm_Idm	Wavelet-HLH	Texture	GLCM
984	wavelet-HLH_glcm_Idmn	Wavelet-HLH	Texture	GLCM
985	wavelet-HLH_glcm_Idn	Wavelet-HLH	Texture	GLCM
986	wavelet-HLH_glcm_Imc1	Wavelet-HLH	Texture	GLCM
987	wavelet-HLH_glcm_Imc2	Wavelet-HLH	Texture	GLCM
988	wavelet-HLH_glcm_InverseVariance	Wavelet-HLH	Texture	GLCM
989	wavelet-HLH_glcm_JointAverage	Wavelet-HLH	Texture	GLCM
990	wavelet-HLH_glcm_JointEnergy	Wavelet-HLH	Texture	GLCM
991	wavelet-HLH_glcm_JointEntropy	Wavelet-HLH	Texture	GLCM
992	wavelet-HLH_glcm_MCC	Wavelet-HLH	Texture	GLCM
993	wavelet-HLH_glcm_MaximumProbability	Wavelet-HLH	Texture	GLCM
994	wavelet-HLH_glcm_SumAverage	Wavelet-HLH	Texture	GLCM
995	wavelet-HLH_glcm_SumEntropy	Wavelet-HLH	Texture	GLCM
996	wavelet-HLH_glcm_SumSquares	Wavelet-HLH	Texture	GLCM
997	wavelet-HLH_gldm_DependenceEntropy	Wavelet-HLH	Texture	GLDM
998	wavelet-HLH_gldm_DependenceNonUniformity	Wavelet-HLH	Texture	GLDM
999	wavelet-HLH_gldm_DependenceNonUniformityNormalized	Wavelet-HLH	Texture	GLDM
1000	wavelet-HLH_gldm_DependenceVariance	Wavelet-HLH	Texture	GLDM
1001	wavelet-HLH_gldm_GrayLevelNonUniformity	Wavelet-HLH	Texture	GLDM
1002	wavelet-HLH_gldm_GrayLevelVariance	Wavelet-HLH	Texture	GLDM
1003	wavelet-HLH_gldm_HighGrayLevelEmphasis	Wavelet-HLH	Texture	GLDM
1004	wavelet-HLH_gldm_LargeDependenceEmphasis	Wavelet-HLH	Texture	GLDM
1005	wavelet-HLH_gldm_LargeDependenceHighGrayLevelEmphasis	Wavelet-HLH	Texture	GLDM
1006	wavelet-HLH_gldm_LargeDependenceLowGrayLevelEmphasis	Wavelet-HLH	Texture	GLDM
1007	wavelet-HLH_gldm_LowGrayLevelEmphasis	Wavelet-HLH	Texture	GLDM
1008	wavelet-HLH_gldm_SmallDependenceEmphasis	Wavelet-HLH	Texture	GLDM
1009	wavelet-HLH_gldm_SmallDependenceHighGrayLevelEmphasis	Wavelet-HLH	Texture	GLDM
1010	wavelet-HLH_gldm_SmallDependenceLowGrayLevelEmphasis	Wavelet-HLH	Texture	GLDM
1011	wavelet-HLH_glrlm_GrayLevelNonUniformity	Wavelet-HLH	Texture	GLRLM
1012	wavelet-HLH_glrlm_GrayLevelNonUniformityNormalized	Wavelet-HLH	Texture	GLRLM
1013	wavelet-HLH_glrlm_GrayLevelVariance	Wavelet-HLH	Texture	GLRLM
1014	wavelet-HLH_glrlm_HighGrayLevelRunEmphasis	Wavelet-HLH	Texture	GLRLM
1015	wavelet-HLH_glrlm_LongRunEmphasis	Wavelet-HLH	Texture	GLRLM
1016	wavelet-HLH_glrlm_LongRunHighGrayLevelEmphasis	Wavelet-HLH	Texture	GLRLM
1017	wavelet-HLH_glrlm_LongRunLowGrayLevelEmphasis	Wavelet-HLH	Texture	GLRLM
1018	wavelet-HLH_glrlm_LowGrayLevelRunEmphasis	Wavelet-HLH	Texture	GLRLM
1019	wavelet-HLH_glrlm_RunEntropy	Wavelet-HLH	Texture	GLRLM
1020	wavelet-HLH_glrlm_RunLengthNonUniformity	Wavelet-HLH	Texture	GLRLM
1021	wavelet-HLH_glrlm_RunLengthNonUniformityNormalized	Wavelet-HLH	Texture	GLRLM
1022	wavelet-HLH_glrlm_RunPercentage	Wavelet-HLH	Texture	GLRLM
1023	wavelet-HLH_glrlm_RunVariance	Wavelet-HLH	Texture	GLRLM
1024	wavelet-HLH_glrlm_ShortRunEmphasis	Wavelet-HLH	Texture	GLRLM
1025	wavelet-HLH_glrlm_ShortRunHighGrayLevelEmphasis	Wavelet-HLH	Texture	GLRLM
1026	wavelet-HLH_glrlm_ShortRunLowGrayLevelEmphasis	Wavelet-HLH	Texture	GLRLM
1027	wavelet-HLH_glszm_GrayLevelNonUniformity	Wavelet-HLH	Texture	GLSZM
1028	wavelet-HLH_glszm_GrayLevelNonUniformityNormalized	Wavelet-HLH	Texture	GLSZM
1029	wavelet-HLH_glszm_GrayLevelVariance	Wavelet-HLH	Texture	GLSZM
1030	wavelet-HLH_glszm_HighGrayLevelZoneEmphasis	Wavelet-HLH	Texture	GLSZM
1031	wavelet-HLH_glszm_LargeAreaEmphasis	Wavelet-HLH	Texture	GLSZM
1032	wavelet-HLH_glszm_LargeAreaHighGrayLevelEmphasis	Wavelet-HLH	Texture	GLSZM
1033	wavelet-HLH_glszm_LargeAreaLowGrayLevelEmphasis	Wavelet-HLH	Texture	GLSZM
1034	wavelet-HLH_glszm_LowGrayLevelZoneEmphasis	Wavelet-HLH	Texture	GLSZM
1035	wavelet-HLH_glszm_SizeZoneNonUniformity	Wavelet-HLH	Texture	GLSZM
1036	wavelet-HLH_glszm_SmallAreaHighGrayLevelEmphasis	Wavelet-HLH	Texture	GLSZM
1037	wavelet-HLH_glszm_SmallAreaLowGrayLevelEmphasis	Wavelet-HLH	Texture	GLSZM
1038	wavelet-HLH_glszm_ZoneEntropy	Wavelet-HLH	Texture	GLSZM
1039	wavelet-HLH_glszm_ZonePercentage	Wavelet-HLH	Texture	GLSZM
1040	wavelet-HLH_glszm_ZoneVariance	Wavelet-HLH	Texture	GLSZM
1041	wavelet-HLH_ngtdm_Busyness	Wavelet-HLH	Texture	NGTDM
1042	wavelet-HLH_ngtdm_Complexity	Wavelet-HLH	Texture	NGTDM
1043	wavelet-HLH_ngtdm_Contrast	Wavelet-HLH	Texture	NGTDM
1044	wavelet-HLH_ngtdm_Strength	Wavelet-HLH	Texture	NGTDM
1045	wavelet-HHL_firstorder_10Percentile	Wavelet-HHL	First Order	10Percentile
1046	wavelet-HHL_firstorder_90Percentile	Wavelet-HHL	First Order	90Percentile
1047	wavelet-HHL_firstorder_Energy	Wavelet-HHL	First Order	Energy
1048	wavelet-HHL_firstorder_Entropy	Wavelet-HHL	First Order	Entropy
1049	wavelet-HHL_firstorder_InterquartileRange	Wavelet-HHL	First Order	InterquartileRange
1050	wavelet-HHL_firstorder_Kurtosis	Wavelet-HHL	First Order	Kurtosis
1051	wavelet-HHL_firstorder_Maximum	Wavelet-HHL	First Order	Maximum
1052	wavelet-HHL_firstorder_MeanAbsoluteDeviation	Wavelet-HHL	First Order	MeanAbsoluteDeviation
1053	wavelet-HHL_firstorder_Median	Wavelet-HHL	First Order	Median
1054	wavelet-HHL_firstorder_Minimum	Wavelet-HHL	First Order	Minimum
1055	wavelet-HHL_firstorder_Range	Wavelet-HHL	First Order	Range
1056	wavelet-HHL_firstorder_RobustMeanAbsoluteDeviation	Wavelet-HHL	First Order	RobustMeanAbsoluteDeviation
1057	wavelet-HHL_firstorder_RootMeanSquared	Wavelet-HHL	First Order	RootMeanSquared
1058	wavelet-HHL_firstorder_Skewness	Wavelet-HHL	First Order	Skewness
1059	wavelet-HHL_firstorder_TotalEnergy	Wavelet-HHL	First Order	TotalEnergy
1060	wavelet-HHL_firstorder_Uniformity	Wavelet-HHL	First Order	Uniformity
1061	wavelet-HHL_firstorder_Variance	Wavelet-HHL	First Order	Variance
1062	wavelet-HHL_glcm_Autocorrelation	Wavelet-HHL	Texture	GLCM
1063	wavelet-HHL_glcm_ClusterProminence	Wavelet-HHL	Texture	GLCM
1064	wavelet-HHL_glcm_ClusterShade	Wavelet-HHL	Texture	GLCM
1065	wavelet-HHL_glcm_ClusterTendency	Wavelet-HHL	Texture	GLCM
1066	wavelet-HHL_glcm_Contrast	Wavelet-HHL	Texture	GLCM
1067	wavelet-HHL_glcm_Correlation	Wavelet-HHL	Texture	GLCM
1068	wavelet-HHL_glcm_DifferenceAverage	Wavelet-HHL	Texture	GLCM
1069	wavelet-HHL_glcm_DifferenceEntropy	Wavelet-HHL	Texture	GLCM
1070	wavelet-HHL_glcm_DifferenceVariance	Wavelet-HHL	Texture	GLCM
1071	wavelet-HHL_glcm_Id	Wavelet-HHL	Texture	GLCM
1072	wavelet-HHL_glcm_Idm	Wavelet-HHL	Texture	GLCM
1073	wavelet-HHL_glcm_Idmn	Wavelet-HHL	Texture	GLCM
1074	wavelet-HHL_glcm_Idn	Wavelet-HHL	Texture	GLCM
1075	wavelet-HHL_glcm_Imc1	Wavelet-HHL	Texture	GLCM
1076	wavelet-HHL_glcm_Imc2	Wavelet-HHL	Texture	GLCM
1077	wavelet-HHL_glcm_InverseVariance	Wavelet-HHL	Texture	GLCM
1078	wavelet-HHL_glcm_JointAverage	Wavelet-HHL	Texture	GLCM
1079	wavelet-HHL_glcm_JointEnergy	Wavelet-HHL	Texture	GLCM
1080	wavelet-HHL_glcm_JointEntropy	Wavelet-HHL	Texture	GLCM
1081	wavelet-HHL_glcm_MCC	Wavelet-HHL	Texture	GLCM
1082	wavelet-HHL_glcm_MaximumProbability	Wavelet-HHL	Texture	GLCM
1083	wavelet-HHL_glcm_SumAverage	Wavelet-HHL	Texture	GLCM
1084	wavelet-HHL_glcm_SumEntropy	Wavelet-HHL	Texture	GLCM
1085	wavelet-HHL_glcm_SumSquares	Wavelet-HHL	Texture	GLCM
1086	wavelet-HHL_gldm_DependenceEntropy	Wavelet-HHL	Texture	GLDM
1087	wavelet-HHL_gldm_DependenceNonUniformity	Wavelet-HHL	Texture	GLDM
1088	wavelet-HHL_gldm_DependenceNonUniformityNormalized	Wavelet-HHL	Texture	GLDM
1089	wavelet-HHL_gldm_DependenceVariance	Wavelet-HHL	Texture	GLDM
1090	wavelet-HHL_gldm_GrayLevelNonUniformity	Wavelet-HHL	Texture	GLDM
1091	wavelet-HHL_gldm_GrayLevelVariance	Wavelet-HHL	Texture	GLDM
1092	wavelet-HHL_gldm_HighGrayLevelEmphasis	Wavelet-HHL	Texture	GLDM
1093	wavelet-HHL_gldm_LargeDependenceEmphasis	Wavelet-HHL	Texture	GLDM
1094	wavelet-HHL_gldm_LargeDependenceHighGrayLevelEmphasis	Wavelet-HHL	Texture	GLDM
1095	wavelet-HHL_gldm_LargeDependenceLowGrayLevelEmphasis	Wavelet-HHL	Texture	GLDM
1096	wavelet-HHL_gldm_LowGrayLevelEmphasis	Wavelet-HHL	Texture	GLDM
1097	wavelet-HHL_gldm_SmallDependenceEmphasis	Wavelet-HHL	Texture	GLDM
1098	wavelet-HHL_gldm_SmallDependenceHighGrayLevelEmphasis	Wavelet-HHL	Texture	GLDM
1099	wavelet-HHL_gldm_SmallDependenceLowGrayLevelEmphasis	Wavelet-HHL	Texture	GLDM
1100	wavelet-HHL_glrlm_GrayLevelNonUniformity	Wavelet-HHL	Texture	GLRLM
1101	wavelet-HHL_glrlm_GrayLevelNonUniformityNormalized	Wavelet-HHL	Texture	GLRLM
1102	wavelet-HHL_glrlm_GrayLevelVariance	Wavelet-HHL	Texture	GLRLM
1103	wavelet-HHL_glrlm_HighGrayLevelRunEmphasis	Wavelet-HHL	Texture	GLRLM
1104	wavelet-HHL_glrlm_LongRunEmphasis	Wavelet-HHL	Texture	GLRLM
1105	wavelet-HHL_glrlm_LongRunHighGrayLevelEmphasis	Wavelet-HHL	Texture	GLRLM
1106	wavelet-HHL_glrlm_LongRunLowGrayLevelEmphasis	Wavelet-HHL	Texture	GLRLM
1107	wavelet-HHL_glrlm_LowGrayLevelRunEmphasis	Wavelet-HHL	Texture	GLRLM
1108	wavelet-HHL_glrlm_RunEntropy	Wavelet-HHL	Texture	GLRLM
1109	wavelet-HHL_glrlm_RunLengthNonUniformity	Wavelet-HHL	Texture	GLRLM
1110	wavelet-HHL_glrlm_RunLengthNonUniformityNormalized	Wavelet-HHL	Texture	GLRLM
1111	wavelet-HHL_glrlm_RunPercentage	Wavelet-HHL	Texture	GLRLM
1112	wavelet-HHL_glrlm_RunVariance	Wavelet-HHL	Texture	GLRLM
1113	wavelet-HHL_glrlm_ShortRunEmphasis	Wavelet-HHL	Texture	GLRLM
1114	wavelet-HHL_glrlm_ShortRunHighGrayLevelEmphasis	Wavelet-HHL	Texture	GLRLM
1115	wavelet-HHL_glrlm_ShortRunLowGrayLevelEmphasis	Wavelet-HHL	Texture	GLRLM
1116	wavelet-HHL_glszm_GrayLevelNonUniformity	Wavelet-HHL	Texture	GLSZM
1117	wavelet-HHL_glszm_GrayLevelNonUniformityNormalized	Wavelet-HHL	Texture	GLSZM
1118	wavelet-HHL_glszm_GrayLevelVariance	Wavelet-HHL	Texture	GLSZM
1119	wavelet-HHL_glszm_HighGrayLevelZoneEmphasis	Wavelet-HHL	Texture	GLSZM
1120	wavelet-HHL_glszm_LargeAreaEmphasis	Wavelet-HHL	Texture	GLSZM
1121	wavelet-HHL_glszm_LargeAreaHighGrayLevelEmphasis	Wavelet-HHL	Texture	GLSZM
1122	wavelet-HHL_glszm_LargeAreaLowGrayLevelEmphasis	Wavelet-HHL	Texture	GLSZM
1123	wavelet-HHL_glszm_LowGrayLevelZoneEmphasis	Wavelet-HHL	Texture	GLSZM
1124	wavelet-HHL_glszm_SizeZoneNonUniformity	Wavelet-HHL	Texture	GLSZM
1125	wavelet-HHL_glszm_SizeZoneNonUniformityNormalized	Wavelet-HHL	Texture	GLSZM
1126	wavelet-HHL_glszm_SmallAreaEmphasis	Wavelet-HHL	Texture	GLSZM
1127	wavelet-HHL_glszm_SmallAreaHighGrayLevelEmphasis	Wavelet-HHL	Texture	GLSZM
1128	wavelet-HHL_glszm_SmallAreaLowGrayLevelEmphasis	Wavelet-HHL	Texture	GLSZM
1129	wavelet-HHL_glszm_ZoneEntropy	Wavelet-HHL	Texture	GLSZM
1130	wavelet-HHL_glszm_ZonePercentage	Wavelet-HHL	Texture	GLSZM
1131	wavelet-HHL_glszm_ZoneVariance	Wavelet-HHL	Texture	GLSZM
1132	wavelet-HHL_ngtdm_Busyness	Wavelet-HHL	Texture	NGTDM
1133	wavelet-HHL_ngtdm_Complexity	Wavelet-HHL	Texture	NGTDM
1134	wavelet-HHL_ngtdm_Contrast	Wavelet-HHL	Texture	NGTDM
1135	wavelet-HHL_ngtdm_Strength	Wavelet-HHL	Texture	NGTDM
1136	wavelet-HHH_firstorder_10Percentile	Wavelet-HHH	First Order	10Percentile
1137	wavelet-HHH_firstorder_90Percentile	Wavelet-HHH	First Order	90Percentile
1138	wavelet-HHH_firstorder_Energy	Wavelet-HHH	First Order	Energy
1139	wavelet-HHH_firstorder_Entropy	Wavelet-HHH	First Order	Entropy
1140	wavelet-HHH_firstorder_InterquartileRange	Wavelet-HHH	First Order	InterquartileRange
1141	wavelet-HHH_firstorder_Kurtosis	Wavelet-HHH	First Order	Kurtosis
1142	wavelet-HHH_firstorder_Maximum	Wavelet-HHH	First Order	Maximum
1143	wavelet-HHH_firstorder_MeanAbsoluteDeviation	Wavelet-HHH	First Order	MeanAbsoluteDeviation
1144	wavelet-HHH_firstorder_Median	Wavelet-HHH	First Order	Median
1145	wavelet-HHH_firstorder_Minimum	Wavelet-HHH	First Order	Minimum
1146	wavelet-HHH_firstorder_Range	Wavelet-HHH	First Order	Range
1147	wavelet-HHH_firstorder_RobustMeanAbsoluteDeviation	Wavelet-HHH	First Order	RobustMeanAbsoluteDeviation
1148	wavelet-HHH_firstorder_RootMeanSquared	Wavelet-HHH	First Order	RootMeanSquared
1149	wavelet-HHH_firstorder_TotalEnergy	Wavelet-HHH	First Order	TotalEnergy
1150	wavelet-HHH_firstorder_Uniformity	Wavelet-HHH	First Order	Uniformity
1151	wavelet-HHH_firstorder_Variance	Wavelet-HHH	First Order	Variance
1152	wavelet-HHH_glcm_Autocorrelation	Wavelet-HHH	Texture	GLCM
1153	wavelet-HHH_glcm_ClusterProminence	Wavelet-HHH	Texture	GLCM
1154	wavelet-HHH_glcm_ClusterTendency	Wavelet-HHH	Texture	GLCM
1155	wavelet-HHH_glcm_Contrast	Wavelet-HHH	Texture	GLCM
1156	wavelet-HHH_glcm_Correlation	Wavelet-HHH	Texture	GLCM
1157	wavelet-HHH_glcm_DifferenceAverage	Wavelet-HHH	Texture	GLCM
1158	wavelet-HHH_glcm_DifferenceEntropy	Wavelet-HHH	Texture	GLCM
1159	wavelet-HHH_glcm_DifferenceVariance	Wavelet-HHH	Texture	GLCM
1160	wavelet-HHH_glcm_Id	Wavelet-HHH	Texture	GLCM
1161	wavelet-HHH_glcm_Idm	Wavelet-HHH	Texture	GLCM
1162	wavelet-HHH_glcm_Idmn	Wavelet-HHH	Texture	GLCM
1163	wavelet-HHH_glcm_Idn	Wavelet-HHH	Texture	GLCM
1164	wavelet-HHH_glcm_Imc1	Wavelet-HHH	Texture	GLCM
1165	wavelet-HHH_glcm_Imc2	Wavelet-HHH	Texture	GLCM
1166	wavelet-HHH_glcm_InverseVariance	Wavelet-HHH	Texture	GLCM
1167	wavelet-HHH_glcm_JointAverage	Wavelet-HHH	Texture	GLCM
1168	wavelet-HHH_glcm_JointEnergy	Wavelet-HHH	Texture	GLCM
1169	wavelet-HHH_glcm_JointEntropy	Wavelet-HHH	Texture	GLCM
1170	wavelet-HHH_glcm_MCC	Wavelet-HHH	Texture	GLCM
1171	wavelet-HHH_glcm_MaximumProbability	Wavelet-HHH	Texture	GLCM
1172	wavelet-HHH_glcm_SumAverage	Wavelet-HHH	Texture	GLCM
1173	wavelet-HHH_glcm_SumEntropy	Wavelet-HHH	Texture	GLCM
1174	wavelet-HHH_glcm_SumSquares	Wavelet-HHH	Texture	GLCM
1175	wavelet-HHH_gldm_DependenceEntropy	Wavelet-HHH	Texture	GLDM
1176	wavelet-HHH_gldm_DependenceNonUniformity	Wavelet-HHH	Texture	GLDM
1177	wavelet-HHH_gldm_DependenceNonUniformityNormalized	Wavelet-HHH	Texture	GLDM
1178	wavelet-HHH_gldm_DependenceVariance	Wavelet-HHH	Texture	GLDM
1179	wavelet-HHH_gldm_GrayLevelNonUniformity	Wavelet-HHH	Texture	GLDM
1180	wavelet-HHH_gldm_GrayLevelVariance	Wavelet-HHH	Texture	GLDM
1181	wavelet-HHH_gldm_HighGrayLevelEmphasis	Wavelet-HHH	Texture	GLDM
1182	wavelet-HHH_gldm_LargeDependenceEmphasis	Wavelet-HHH	Texture	GLDM
1183	wavelet-HHH_gldm_LargeDependenceHighGrayLevelEmphasis	Wavelet-HHH	Texture	GLDM
1184	wavelet-HHH_gldm_LargeDependenceLowGrayLevelEmphasis	Wavelet-HHH	Texture	GLDM
1185	wavelet-HHH_gldm_LowGrayLevelEmphasis	Wavelet-HHH	Texture	GLDM
1186	wavelet-HHH_gldm_SmallDependenceEmphasis	Wavelet-HHH	Texture	GLDM
1187	wavelet-HHH_gldm_SmallDependenceHighGrayLevelEmphasis	Wavelet-HHH	Texture	GLDM
1188	wavelet-HHH_gldm_SmallDependenceLowGrayLevelEmphasis	Wavelet-HHH	Texture	GLDM
1189	wavelet-HHH_glrlm_GrayLevelNonUniformity	Wavelet-HHH	Texture	GLRLM
1190	wavelet-HHH_glrlm_GrayLevelNonUniformityNormalized	Wavelet-HHH	Texture	GLRLM
1191	wavelet-HHH_glrlm_GrayLevelVariance	Wavelet-HHH	Texture	GLRLM
1192	wavelet-HHH_glrlm_HighGrayLevelRunEmphasis	Wavelet-HHH	Texture	GLRLM
1193	wavelet-HHH_glrlm_LongRunEmphasis	Wavelet-HHH	Texture	GLRLM
1194	wavelet-HHH_glrlm_LongRunHighGrayLevelEmphasis	Wavelet-HHH	Texture	GLRLM
1195	wavelet-HHH_glrlm_LongRunLowGrayLevelEmphasis	Wavelet-HHH	Texture	GLRLM
1196	wavelet-HHH_glrlm_LowGrayLevelRunEmphasis	Wavelet-HHH	Texture	GLRLM
1197	wavelet-HHH_glrlm_RunEntropy	Wavelet-HHH	Texture	GLRLM
1198	wavelet-HHH_glrlm_RunLengthNonUniformity	Wavelet-HHH	Texture	GLRLM
1199	wavelet-HHH_glrlm_RunLengthNonUniformityNormalized	Wavelet-HHH	Texture	GLRLM
1200	wavelet-HHH_glrlm_RunPercentage	Wavelet-HHH	Texture	GLRLM
1201	wavelet-HHH_glrlm_RunVariance	Wavelet-HHH	Texture	GLRLM
1202	wavelet-HHH_glrlm_ShortRunEmphasis	Wavelet-HHH	Texture	GLRLM
1203	wavelet-HHH_glrlm_ShortRunHighGrayLevelEmphasis	Wavelet-HHH	Texture	GLRLM
1204	wavelet-HHH_glrlm_ShortRunLowGrayLevelEmphasis	Wavelet-HHH	Texture	GLRLM
1205	wavelet-HHH_glszm_GrayLevelNonUniformity	Wavelet-HHH	Texture	GLSZM
1206	wavelet-HHH_glszm_GrayLevelNonUniformityNormalized	Wavelet-HHH	Texture	GLSZM
1207	wavelet-HHH_glszm_GrayLevelVariance	Wavelet-HHH	Texture	GLSZM
1208	wavelet-HHH_glszm_HighGrayLevelZoneEmphasis	Wavelet-HHH	Texture	GLSZM
1209	wavelet-HHH_glszm_LargeAreaEmphasis	Wavelet-HHH	Texture	GLSZM
1210	wavelet-HHH_glszm_LargeAreaHighGrayLevelEmphasis	Wavelet-HHH	Texture	GLSZM
1211	wavelet-HHH_glszm_LargeAreaLowGrayLevelEmphasis	Wavelet-HHH	Texture	GLSZM
1212	wavelet-HHH_glszm_LowGrayLevelZoneEmphasis	Wavelet-HHH	Texture	GLSZM
1213	wavelet-HHH_glszm_ZonePercentage	Wavelet-HHH	Texture	GLSZM
1214	wavelet-HHH_glszm_ZoneVariance	Wavelet-HHH	Texture	GLSZM
1215	wavelet-HHH_ngtdm_Busyness	Wavelet-HHH	Texture	NGTDM
1216	wavelet-HHH_ngtdm_Complexity	Wavelet-HHH	Texture	NGTDM
1217	wavelet-HHH_ngtdm_Contrast	Wavelet-HHH	Texture	NGTDM
1218	wavelet-HHH_ngtdm_Strength	Wavelet-HHH	Texture	NGTDM
1219	wavelet-LLL_firstorder_10Percentile	Wavelet-LLL	First Order	10Percentile
1220	wavelet-LLL_firstorder_90Percentile	Wavelet-LLL	First Order	90Percentile
1221	wavelet-LLL_firstorder_Energy	Wavelet-LLL	First Order	Energy
1222	wavelet-LLL_firstorder_Entropy	Wavelet-LLL	First Order	Entropy
1223	wavelet-LLL_firstorder_InterquartileRange	Wavelet-LLL	First Order	InterquartileRange
1224	wavelet-LLL_firstorder_Kurtosis	Wavelet-LLL	First Order	Kurtosis
1225	wavelet-LLL_firstorder_Maximum	Wavelet-LLL	First Order	Maximum
1226	wavelet-LLL_firstorder_MeanAbsoluteDeviation	Wavelet-LLL	First Order	MeanAbsoluteDeviation
1227	wavelet-LLL_firstorder_Mean	Wavelet-LLL	First Order	Median
1228	wavelet-LLL_firstorder_Median	Wavelet-LLL	First Order	Median
1229	wavelet-LLL_firstorder_Minimum	Wavelet-LLL	First Order	Minimum
1230	wavelet-LLL_firstorder_Range	Wavelet-LLL	First Order	Range
1231	wavelet-LLL_firstorder_RobustMeanAbsoluteDeviation	Wavelet-LLL	First Order	RobustMeanAbsoluteDeviation
1232	wavelet-LLL_firstorder_RootMeanSquared	Wavelet-LLL	First Order	RootMeanSquared
1233	wavelet-LLL_firstorder_Skewness	Wavelet-LLL	First Order	Skewness
1234	wavelet-LLL_firstorder_TotalEnergy	Wavelet-LLL	First Order	TotalEnergy
1235	wavelet-LLL_firstorder_Uniformity	Wavelet-LLL	First Order	Uniformity
1236	wavelet-LLL_firstorder_Variance	Wavelet-LLL	First Order	Variance
1237	wavelet-LLL_glcm_Autocorrelation	Wavelet-LLL	Texture	GLCM
1238	wavelet-LLL_glcm_ClusterProminence	Wavelet-LLL	Texture	GLCM
1239	wavelet-LLL_glcm_ClusterShade	Wavelet-LLL	Texture	GLCM
1240	wavelet-LLL_glcm_ClusterTendency	Wavelet-LLL	Texture	GLCM
1241	wavelet-LLL_glcm_Contrast	Wavelet-LLL	Texture	GLCM
1242	wavelet-LLL_glcm_Correlation	Wavelet-LLL	Texture	GLCM
1243	wavelet-LLL_glcm_DifferenceAverage	Wavelet-LLL	Texture	GLCM
1244	wavelet-LLL_glcm_DifferenceEntropy	Wavelet-LLL	Texture	GLCM
1245	wavelet-LLL_glcm_DifferenceVariance	Wavelet-LLL	Texture	GLCM
1246	wavelet-LLL_glcm_Id	Wavelet-LLL	Texture	GLCM
1247	wavelet-LLL_glcm_Idm	Wavelet-LLL	Texture	GLCM
1248	wavelet-LLL_glcm_Idmn	Wavelet-LLL	Texture	GLCM
1249	wavelet-LLL_glcm_Idn	Wavelet-LLL	Texture	GLCM
1250	wavelet-LLL_glcm_Imc1	Wavelet-LLL	Texture	GLCM
1251	wavelet-LLL_glcm_Imc2	Wavelet-LLL	Texture	GLCM
1252	wavelet-LLL_glcm_InverseVariance	Wavelet-LLL	Texture	GLCM
1253	wavelet-LLL_glcm_JointAverage	Wavelet-LLL	Texture	GLCM
1254	wavelet-LLL_glcm_JointEnergy	Wavelet-LLL	Texture	GLCM
1255	wavelet-LLL_glcm_JointEntropy	Wavelet-LLL	Texture	GLCM
1256	wavelet-LLL_glcm_MCC	Wavelet-LLL	Texture	GLCM
1257	wavelet-LLL_glcm_MaximumProbability	Wavelet-LLL	Texture	GLCM
1258	wavelet-LLL_glcm_SumAverage	Wavelet-LLL	Texture	GLCM
1259	wavelet-LLL_glcm_SumEntropy	Wavelet-LLL	Texture	GLCM
1260	wavelet-LLL_glcm_SumSquares	Wavelet-LLL	Texture	GLCM
1261	wavelet-LLL_gldm_DependenceEntropy	Wavelet-LLL	Texture	GLDM
1262	wavelet-LLL_gldm_DependenceNonUniformity	Wavelet-LLL	Texture	GLDM
1263	wavelet-LLL_gldm_DependenceNonUniformityNormalized	Wavelet-LLL	Texture	GLDM
1264	wavelet-LLL_gldm_DependenceVariance	Wavelet-LLL	Texture	GLDM
1265	wavelet-LLL_gldm_GrayLevelNonUniformity	Wavelet-LLL	Texture	GLDM
1266	wavelet-LLL_gldm_GrayLevelVariance	Wavelet-LLL	Texture	GLDM
1267	wavelet-LLL_gldm_HighGrayLevelEmphasis	Wavelet-LLL	Texture	GLDM
1268	wavelet-LLL_gldm_LargeDependenceEmphasis	Wavelet-LLL	Texture	GLDM
1269	wavelet-LLL_gldm_LargeDependenceHighGrayLevelEmphasis	Wavelet-LLL	Texture	GLDM
1270	wavelet-LLL_gldm_LargeDependenceLowGrayLevelEmphasis	Wavelet-LLL	Texture	GLDM
1271	wavelet-LLL_gldm_LowGrayLevelEmphasis	Wavelet-LLL	Texture	GLDM
1272	wavelet-LLL_gldm_SmallDependenceEmphasis	Wavelet-LLL	Texture	GLDM
1273	wavelet-LLL_gldm_SmallDependenceHighGrayLevelEmphasis	Wavelet-LLL	Texture	GLDM
1274	wavelet-LLL_gldm_SmallDependenceLowGrayLevelEmphasis	Wavelet-LLL	Texture	GLDM
1275	wavelet-LLL_glrlm_GrayLevelNonUniformity	Wavelet-LLL	Texture	GLRLM
1276	wavelet-LLL_glrlm_GrayLevelNonUniformityNormalized	Wavelet-LLL	Texture	GLRLM
1277	wavelet-LLL_glrlm_GrayLevelVariance	Wavelet-LLL	Texture	GLRLM
1278	wavelet-LLL_glrlm_HighGrayLevelRunEmphasis	Wavelet-LLL	Texture	GLRLM
1279	wavelet-LLL_glrlm_LongRunEmphasis	Wavelet-LLL	Texture	GLRLM
1280	wavelet-LLL_glrlm_LongRunHighGrayLevelEmphasis	Wavelet-LLL	Texture	GLRLM
1281	wavelet-LLL_glrlm_LongRunLowGrayLevelEmphasis	Wavelet-LLL	Texture	GLRLM
1282	wavelet-LLL_glrlm_LowGrayLevelRunEmphasis	Wavelet-LLL	Texture	GLRLM
1283	wavelet-LLL_glrlm_RunEntropy	Wavelet-LLL	Texture	GLRLM
1284	wavelet-LLL_glrlm_RunLengthNonUniformity	Wavelet-LLL	Texture	GLRLM
1285	wavelet-LLL_glrlm_RunLengthNonUniformityNormalized	Wavelet-LLL	Texture	GLRLM
1286	wavelet-LLL_glrlm_RunPercentage	Wavelet-LLL	Texture	GLRLM
1287	wavelet-LLL_glrlm_RunVariance	Wavelet-LLL	Texture	GLRLM
1288	wavelet-LLL_glrlm_ShortRunEmphasis	Wavelet-LLL	Texture	GLRLM
1289	wavelet-LLL_glrlm_ShortRunHighGrayLevelEmphasis	Wavelet-LLL	Texture	GLRLM
1290	wavelet-LLL_glrlm_ShortRunLowGrayLevelEmphasis	Wavelet-LLL	Texture	GLRLM
1291	wavelet-LLL_glszm_GrayLevelNonUniformity	Wavelet-LLL	Texture	GLSZM
1292	wavelet-LLL_glszm_GrayLevelNonUniformityNormalized	Wavelet-LLL	Texture	GLSZM
1293	wavelet-LLL_glszm_GrayLevelVariance	Wavelet-LLL	Texture	GLSZM
1294	wavelet-LLL_glszm_HighGrayLevelZoneEmphasis	Wavelet-LLL	Texture	GLSZM
1295	wavelet-LLL_glszm_LargeAreaEmphasis	Wavelet-LLL	Texture	GLSZM
1296	wavelet-LLL_glszm_LargeAreaHighGrayLevelEmphasis	Wavelet-LLL	Texture	GLSZM
1297	wavelet-LLL_glszm_LargeAreaLowGrayLevelEmphasis	Wavelet-LLL	Texture	GLSZM
1298	wavelet-LLL_glszm_LowGrayLevelZoneEmphasis	Wavelet-LLL	Texture	GLSZM
1299	wavelet-LLL_glszm_SizeZoneNonUniformity	Wavelet-LLL	Texture	GLSZM
1300	wavelet-LLL_glszm_SizeZoneNonUniformityNormalized	Wavelet-LLL	Texture	GLSZM
1301	wavelet-LLL_glszm_SmallAreaEmphasis	Wavelet-LLL	Texture	GLSZM
1302	wavelet-LLL_glszm_SmallAreaHighGrayLevelEmphasis	Wavelet-LLL	Texture	GLSZM
1303	wavelet-LLL_glszm_SmallAreaLowGrayLevelEmphasis	Wavelet-LLL	Texture	GLSZM
1304	wavelet-LLL_glszm_ZoneEntropy	Wavelet-LLL	Texture	GLSZM
1305	wavelet-LLL_glszm_ZonePercentage	Wavelet-LLL	Texture	GLSZM
1306	wavelet-LLL_glszm_ZoneVariance	Wavelet-LLL	Texture	GLSZM
1307	wavelet-LLL_ngtdm_Busyness	Wavelet-LLL	Texture	NGTDM
1308	wavelet-LLL_ngtdm_Coarseness	Wavelet-LLL	Texture	NGTDM
1309	wavelet-LLL_ngtdm_Complexity	Wavelet-LLL	Texture	NGTDM
1310	wavelet-LLL_ngtdm_Contrast	Wavelet-LLL	Texture	NGTDM
1311	wavelet-LLL_ngtdm_Strength	Wavelet-LLL	Texture	NGTDM
